# Supplementary material for: Changes in Structure and Functioning of Protist (Testate Amoebae) Communities Due to Conversion of Lowland Rainforest into Rubber and Oil Palm Plantations
Source: PLoS One. 2016 Jul 27;11(7):e0160179. doi: 10.1371/journal.pone.0160179 (PMC4963170; doi:10.1371/journal.pone.0160179)
Supplement: S1 Table — Testate amoebae species list with mean density (a) and relative abundance (b) in the four land-use systems (F, rainforest; J, jungle rubber; R, rubber plantation; O, oil palm plantation) of the two localities studied (H, Harapan; B, Bukit Duabelas). (XLSX) [file pone.0160179.s001.xlsx]

## Sheet: Tabelle1
S1 Appendix. Testate amoebae species list with mean density (a) and relative abundance (b) in the four land-use systems (F, rainforest; J, jungle rubber; R, rubber plantation; O, oil palm plantation) of the two localities studied (H, Harapan; B, Bukit Duabelas).
(a)	litter		litter	litter	litter	litter	litter	litter	litter	litter	litter	litter	litter	litter	litter	litter	soil	soil	soil	soil	soil	soil	soil	soil	soil	soil	soil	soil	soil	soil	soil	soil		(b)	litter	litter	litter	litter	soil	soil	soil	soil
	HF		HJ		HR		HO		BF		BJ		BR		BO		HF		HJ		HR		HO		BF		BJ		BR		BO				F	J	R	O	F	J	R	O
species names	Mean	SD	Mean	SD	Mean	SD	Mean	SD	Mean	SD	Mean	SD	Mean	SD	Mean	SD	Mean	SD	Mean	SD	Mean	SD	Mean	SD	Mean	SD	Mean	SD	Mean	SD	Mean	SD		species names	%	%	%	%	%	%	%	%
Amphitrema lemanense Penard, 1912	0	0	0	0	0	0	0	0	0	0	0	0	0	0	0	0	6.46998	12.94	6.40118	12.8024	0	0	0	0	0	0	0	0	0	0	0	0		Amphitrema lemanense Penard, 1912	0	0	0	0	0.48673	0.548902	0	0
Arcella arenaria Greeff, 1866	0	0	7.21709	14.4342	83.3533	85.9322	13.7423	15.8683	0	0	112.196	224.393	110.178	152.637	22.7825	45.565	0	0	0	0	0	0	0	0	0	0	6.93674	13.8735	0	0	0	0		Arcella arenaria Greeff, 1866	0	2.70189	13.9261	1.81993	0	0.594826	0	0
Arcella sp.	0	0	0	0	0	0	27.4725	54.9451	0	0	0	0	12.3885	24.777	0	0	0	0	6.40118	12.8024	0	0	6.33232	12.6646	0	0	0	0	0	0	0	0		Arcella sp.	0	0	0.891448	1.36888	0	0.548902	0	0.871502
Argynnia caudata Leidy, 1879	0	0	27.8396	55.6793	0	0	0	0	0	0	0	0	0	0	0	0	6.37755	12.7551	0	0	0	0	0	0	0	0	0	0	0	0	0	0		Argynnia caudata Leidy, 1879	0	0.629909	0	0	0.479776	0	0	0
Argynnia dentistoma Penard, 1890	0	0	0	0	0	0	0	0	0	0	0	0	0	0	0	0	6.39573	12.7915	0	0	0	0	0	0	0	0	14.0844	28.1689	0	0	6.64894	13.2979		Argynnia dentistoma Penard, 1890	0	0	0	0	0.481144	1.20774	0	0.915077
Assulina muscorum Greef, 1888	5.78704	11.5741	0	0	0	0	0	0	0	0	0	0	0	0	0	0	0	0	0	0	0	0	0	0	0	0	0	0	0	0	0	0		Assulina muscorum Greef, 1888	0.17241	0	0	0	0	0	0	0
Centropyxis aculeata (Ehrenberg, 1838) Stein, 1857	6.72043	13.4409	0	0	0	0	0	0	0	0	0	0	0	0	0	0	0	0	0	0	0	0	0	0	0	0	0	0	0	0	0	0		Centropyxis aculeata (Ehrenberg, 1838) Stein, 1857	0.200218	0	0	0	0	0	0	0
Centropyxis aerophila Deflandre, 1929	0	0	0	0	0	0	7.11035	14.2207	0	0	0	0	0	0	0	0	0	0	0	0	0	0	0	0	0	0	0	0	0	0	0	0		Centropyxis aerophila Deflandre, 1929	0	0	0	0.354289	0	0	0	0
Centropyxis cassis (Wallich, 1864) Deflandre, 1929	0	0	0	0	0	0	0	0	0	0	0	0	6.67735	13.3547	0	0	0	0	0	0	0	0	0	0	6.72549	13.451	0	0	7.83945	13.5783	6.64894	13.2979		Centropyxis cassis (Wallich, 1864) Deflandre, 1929	0	0	0.480487	0	0.505952	0	1.75207	0.915077
Centropyxis constricta (Ehrenberg, 1841) Deflandre, 1929	13.4409	26.8817	0	0	0	0	0	0	0	0	0	0	0	0	0	0	0	0	0	0	0	0	6.14493	12.2899	0	0	0	0	0	0	0	0		Centropyxis constricta (Ehrenberg, 1841) Deflandre, 1929	0.400436	0	0	0	0	0	0	0.845713
Centropyxis constricta v. minima Decloitre, 1954	7.03829	14.0766	0	0	6.64894	13.2979	0	0	0	0	18.7475	23.4671	0	0	0	0	0	0	0	0	6.72923	13.4585	0	0	5.37403	10.7481	0	0	0	0	19.8768	25.4395		Centropyxis constricta v. minima Decloitre, 1954	0.209688	0.424187	0.478442	0	0.404283	0	1.50394	2.7356
Centropyxis cf. constricta	0	0	0	0	0	0	0	0	0	0	0	0	0	0	0	0	0	0	0	0	6.72923	13.4585	6.14493	12.2899	7.44048	14.881	0	0	0	0	6.57895	13.1579		Centropyxis cf. constricta	0	0	0	0	0.559739	0	1.50394	1.75116
Centropyxis cf. minuta Deflandre, 1929	0	0	27.8396	55.6793	0	0	6.86813	13.7363	0	0	12.1477	24.2954	0	0	0	0	0	0	0	0	0	0	0	0	0	0	0	0	0	0	0	0		Centropyxis cf. minuta Deflandre, 1929	0	0.904768	0	0.34222	0	0	0	0
Centropyxis cf. minuta (aperture elliptic)	0	0	0	0	0	0	0	0	0	0	0	0	0	0	0	0	0	0	0	0	0	0	5.79777	11.5955	0	0	0	0	0	0	0	0		Centropyxis cf. minuta (aperture elliptic)	0	0	0	0	0	0	0	0.797934
Centropyxis sp.	0	0	0	0	0	0	0	0	0	0	0	0	0	0	0	0	0	0	0	0	0	0	0	0	6.72549	13.451	6.76564	13.5313	0	0	0	0		Centropyxis sp.	0	0	0	0	0.505952	0.580154	0	0
Centropyxis sp1.	0	0	0	0	0	0	0	0	0	0	0	0	0	0	0	0	0	0	0	0	0	0	0	0	0	0	14.0844	28.1689	0	0	0	0		Centropyxis sp1.	0	0	0	0	0	1.20774	0	0
Centropyxis sp2.	0	0	0	0	0	0	0	0	0	0	0	0	0	0	0	0	0	0	0	0	0	0	0	0	7.44048	14.881	0	0	0	0	0	0		Centropyxis sp2.	0	0	0	0	0.559739	0	0	0
Corythion dubium Taranek, 1871	0	0	27.8396	55.6793	0	0	0	0	0	0	0	0	0	0	0	0	0	0	0	0	0	0	0	0	0	0	0	0	0	0	0	0		Corythion dubium Taranek, 1871	0	0.629909	0	0	0	0	0	0
Cryptodifflugia cf. compressa Penard, 1902	13.4409	26.8817	0	0	0	0	6.87418	13.7484	0	0	0	0	0	0	0	0	0	0	12.9266	25.8532	6.53804	13.0761	0	0	6.72549	13.451	0	0	0	0	0	0		Cryptodifflugia cf. compressa Penard, 1902	0.400436	0	0	0.342521	0.505952	1.10846	1.46121	0
Cryptodifflugia cf. sacculus Penard, 1902	0	0	0	0	0	0	0	0	0	0	0	0	0	0	0	0	0	0	0	0	0	0	6.33232	12.6646	0	0	0	0	0	0	0	0		Cryptodifflugia cf. sacculus Penard, 1902	0	0	0	0	0	0	0	0.871502
Cryptodifflugia oviformis fusca Bonnet, Thomas, 1955	0	0	0	0	0	0	0	0	6.51042	13.0208	0	0	0	0	0	0	0	0	0	0	0	0	0	0	0	0	0	0	0	0	0	0		Cryptodifflugia oviformis fusca Bonnet, Thomas, 1955	0.193961	0	0	0	0	0	0	0
Cryptodifflugia sp.	0	0	0	0	0	0	0	0	0	0	0	0	0	0	0	0	0	0	0	0	0	0	0	0	0	0	0	0	0	0	19.1327	38.2653		Cryptodifflugia sp.	0	0	0	0	0	0	0	2.63318
Cyclopyxis eurystoma Deflandre, 1929	6.72043	13.4409	0	0	0	0	0	0	0	0	0	0	0	0	0	0	6.46998	12.94	0	0	13.0761	26.1522	0	0	0	0	20.8611	41.7223	9.09753	15.7574	32.4305	38.6407		Cyclopyxis eurystoma Deflandre, 1929	0.200218	0	0	0	0.48673	1.78885	4.95567	4.46334
Cyclopyxis eurystoma v. parvula Bonnet, Thomas, 1960	447.186	105.244	232.792	157.083	20.4167	25.1456	130.887	169.701	73.1383	146.277	38.526	33.5658	45.5569	25.4324	13.3063	15.3664	25.968	29.9857	32.1986	24.6215	13.0485	15.0671	0	0	36.5997	48.2441	68.3013	71.5109	27.2419	27.2927	19.1327	38.2653		Cyclopyxis eurystoma v. parvula Bonnet, Thomas, 1960	15.5017	6.13893	4.74731	7.18475	4.70691	8.61788	9.00466	2.63318
Cyclopyxis cf. kahli Deflandre, 1929	33.3685	13.8107	7.21709	14.4342	22.1769	29.4276	48.1231	13.1274	0	0	0	0	0	0	20.1613	40.3226	6.51404	13.0281	0	0	0	0	0	0	0	0	0	0	0	0	0	0		Cyclopyxis cf. kahli Deflandre, 1929	0.994128	0.163296	1.5958	3.40242	0.490044	0	0	0
Cyclopyxis stephanostoma Bonnet, 1980	0	0	0	0	0	0	0	0	0	0	0	0	0	0	0	0	0	0	0	0	0	0	0	0	0	0	0	0	0	0	19.8068	25.2202		Cyclopyxis stephanostoma Bonnet, 1980	0	0	0	0	0	0	0	2.72597
Cyclopyxis sp.	0	0	0	0	0	0	6.87418	13.7484	0	0	0	0	0	0	0	0	0	0	0	0	0	0	0	0	0	0	0	0	0	0	0	0		Cyclopyxis sp.	0	0	0	0.342521	0	0	0	0
Cyclopyxis sp1.	0	0	0	0	0	0	0	0	0	0	0	0	0	0	0	0	0	0	0	0	0	0	0	0	7.44048	14.881	0	0	0	0	0	0		Cyclopyxis sp1.	0	0	0	0	0.559739	0	0	0
Cyclopyxis sp2.	0	0	0	0	0	0	0	0	0	0	0	0	0	0	0	0	0	0	0	0	0	0	0	0	0	0	0	0	0	0	6.37755	12.7551		Cyclopyxis sp2.	0	0	0	0	0	0	0	0.877727
Cyclopyxis sp3.	0	0	0	0	0	0	20.9848	27.1186	0	0	0	0	0	0	0	0	0	0	0	0	0	0	0	0	0	0	0	0	0	0	0	0		Cyclopyxis sp3.	0	0	0	1.04561	0	0	0	0
Difflugia lucida Penard, 1890	0	0	7.53012	15.0602	0	0	0	0	0	0	0	0	0	0	0	0	0	0	0	0	0	0	0	0	0	0	0	0	0	0	0	0		Difflugia lucida Penard, 1890	0	0.170379	0	0	0	0	0	0
Euglypha acanthophora Ehrenberg, 1841	5.78704	11.5741	0	0	0	0	6.87418	13.7484	0	0	12.1477	24.2954	0	0	0	0	0	0	0	0	0	0	0	0	0	0	0	0	0	0	0	0		Euglypha acanthophora Ehrenberg, 1841	0.17241	0.274858	0	0.342521	0	0	0	0
Euglypha cf. acanthophora cylindracea (Playfair, 1918) Decloitre, 1962	0	0	15.0602	30.1205	0	0	0	0	0	0	0	0	0	0	0	0	0	0	0	0	0	0	0	0	0	0	0	0	0	0	0	0		Euglypha cf. acanthophora cylindracea (Playfair, 1918) Decloitre, 1962	0	0.340758	0	0	0	0	0	0
Euglypha capsiosa Couteaux, 1978	0	0	41.4562	53.2066	0	0	0	0	6.51042	13.0208	13.1996	26.3992	6.51042	13.0208	36.0888	38.7801	32.5261	49.3314	12.933	14.9337	0	0	0	0	39.0015	64.4736	6.76564	13.5313	7.83945	13.5783	6.64894	13.2979		Euglypha capsiosa Couteaux, 1978	0.193961	1.23666	0.468475	1.79821	5.38095	1.68916	1.75207	0.915077
Euglypha ciliata (Ehrenber, 1848) Leidy, 1878	21.1788	26.9772	0	0	0	0	0	0	0	0	0	0	0	0	7.59417	15.1883	0	0	0	0	0	0	0	0	0	0	0	0	0	0	0	0		Euglypha ciliata (Ehrenber, 1848) Leidy, 1878	0.63097	0	0	0.378396	0	0	0	0
Euglypha ciliata v. glabra Wailes, 1915	12.5075	14.5226	0	0	0	0	0	0	0	0	0	0	0	0	0	0	0	0	0	0	6.72923	13.4585	0	0	0	0	0	0	0	0	0	0		Euglypha ciliata v. glabra Wailes, 1915	0.372628	0	0	0	0	0	1.50394	0
Euglypha compressa Carter, 1864	0	0	42.178	48.0752	0	0	6.87418	13.7484	0	0	49.6427	68.7501	0	0	21.9088	28.8307	0	0	0	0	0	0	0	0	0	0	0	0	0	0	0	0		Euglypha compressa Carter, 1864	0	2.07757	0	1.43417	0	0	0	0
Euglypha compressa f. glabra Wailes, 1915	18.2945	22.5626	0	0	0	0	0	0	0	0	55.1907	93.6127	6.67735	13.3547	0	0	0	0	0	0	0	0	0	0	10.7481	21.4961	0	0	0	0	0	0		Euglypha compressa f. glabra Wailes, 1915	0.545038	1.24876	0.480487	0	0.808565	0	0	0
Euglypha cristata Leidy, 1879	11.5741	23.1481	35.3698	52.6115	0	0	0	0	6.79348	13.587	0	0	0	0	0	0	0	0	0	0	0	0	0	0	0	0	0	0	0	0	0	0		Euglypha cristata Leidy, 1879	0.547214	0.800288	0	0	0	0	0	0
Euglypha cristata f. decora Jung, 1942	7.10227	14.2045	0	0	0	0	0	0	0	0	0	0	0	0	0	0	0	0	0	0	0	0	0	0	0	0	0	0	0	0	0	0		Euglypha cristata f. decora Jung, 1942	0.211594	0	0	0	0	0	0	0
Euglypha cf. cristata lanceolata Playfair, 1918	6.72043	13.4409	0	0	0	0	0	0	0	0	0	0	0	0	0	0	0	0	0	0	0	0	0	0	0	0	0	0	0	0	0	0		Euglypha cf. cristata lanceolata Playfair, 1918	0.200218	0	0	0	0	0	0	0
Euglypha dolioliformis Bonnet, 1959	0	0	0	0	0	0	0	0	0	0	12.1477	24.2954	0	0	0	0	12.7733	14.7493	0	0	0	0	0	0	0	0	6.76564	13.5313	0	0	0	0		Euglypha dolioliformis Bonnet, 1959	0	0.274858	0	0	0.96092	0.580154	0	0
Euglypha filifera Penard, 1890	0	0	0	0	0	0	0	0	0	0	6.59979	13.1996	0	0	45.565	91.13	0	0	0	0	0	0	0	0	0	0	0	0	0	0	0	0		Euglypha filifera Penard, 1890	0	0.149329	0	2.27038	0	0	0	0
Euglypha filifera spinosa Wailes, 1912	0	0	7.53012	15.0602	0	0	0	0	0	0	0	0	0	0	0	0	0	0	0	0	0	0	0	0	0	0	0	0	0	0	0	0		Euglypha filifera spinosa Wailes, 1912	0	0.170379	0	0	0	0	0	0
Euglypha hyalina Couteaux, 1978	12.8893	15.0375	0	0	13.2979	26.5957	0	0	0	0	18.7475	23.4671	0	0	0	0	6.37755	12.7551	0	0	0	0	6.33232	12.6646	7.44048	14.881	0	0	0	0	0	0		Euglypha hyalina Couteaux, 1978	0.384004	0.424187	0.956884	0	1.03952	0	0	0.871502
Euglypha laevis (Ehrenberg, 1832) Perty, 1849	136.081	129.85	79.1068	65.8707	72.0385	39.3524	95.95	102.08	39.8996	46.0652	102.812	101.118	26.5425	37.7743	95.2031	25.0443	0	0	0	0	6.41026	12.8205	5.79777	11.5955	0	0	0	0	0	0	45.6498	62.1302		Euglypha laevis (Ehrenberg, 1832) Perty, 1849	5.24288	4.11617	7.09366	9.52463	0	0	1.43266	7.08061
Euglypha cf. rotunda sp1.	116.579	62.9098	245.71	363.8	36.3842	39.8187	34.0285	40.7251	0	0	122.955	81.7999	13.3547	26.7094	92.4977	96.1261	0	0	0	0	0	0	0	0	6.72549	13.451	30.2202	35.2742	0	0	6.64894	13.2979		Euglypha cf. rotunda sp1.	3.47316	8.34155	3.57909	6.30445	0.505952	2.59138	0	0.915077
Euglypha cf. rotunda sp3.	26.8817	53.7634	0	0	0	0	0	0	65.9413	62.2279	0	0	0	0	0	0	25.8938	21.2759	12.933	14.9337	0	0	0	0	13.451	26.902	28.1689	56.3378	0	0	19.7368	39.4737		Euglypha cf. rotunda sp3.	2.76542	0	0	0	2.95987	3.52449	0	2.71633
Euglypha simplex Decloitre, 1965	5.78704	11.5741	35.3698	52.6115	0	0	0	0	0	0	12.1477	24.2954	0	0	0	0	0	0	6.41212	12.8242	6.53804	13.0761	0	0	0	0	13.979	16.1424	18.1951	31.5148	6.57895	13.1579		Euglypha simplex Decloitre, 1965	0.17241	1.07515	0	0	0	1.74854	5.52771	0.905445
Euglypha cf. simplex	0	0	0	0	0	0	0	0	0	0	0	0	0	0	0	0	38.8294	45.2295	0	0	0	0	0	0	25.629	30.3537	54.2962	91.039	18.1444	15.7137	13.2279	15.2747		Euglypha cf. simplex	0	0	0	0	4.84914	4.6559	4.05516	1.82052
Euglypha strigosa (Ehrenberg, 1871) Leidy, 1878	0	0	22.5904	45.1807	0	0	0	0	0	0	6.59979	13.1996	0	0	7.59417	15.1883	0	0	0	0	0	0	0	0	0	0	0	0	0	0	0	0		Euglypha strigosa (Ehrenberg, 1871) Leidy, 1878	0	0.660466	0	0.378396	0	0	0	0
Euglypha strigosa glabra Wailes, 1898	5.78704	11.5741	0	0	0	0	0	0	0	0	0	0	0	0	0	0	0	0	0	0	0	0	0	0	6.72549	13.451	0	0	0	0	0	0		Euglypha strigosa glabra Wailes, 1898	0.17241	0	0	0	0.505952	0	0	0
Euglypha tuberculata Dujardin, 1841	35.5114	71.0227	14.3384	16.5985	0	0	0	0	0	0	6.59283	13.1857	0	0	6.72043	13.4409	0	0	0	0	0	0	0	0	0	0	0	0	9.04684	15.6696	0	0		Euglypha tuberculata Dujardin, 1841	1.05797	0.473597	0	0.33486	0	0	2.02192	0
Euglypha cf. tuberculata	0	0	0	0	0	0	0	0	0	0	0	0	0	0	0	0	19.5421	39.0842	12.8024	25.6047	0	0	35.8064	30.1349	0	0	26.4956	20.51	0	0	7.1347	14.2694		Euglypha cf. tuberculata	0	0	0	0	1.47013	3.36981	0	5.90988
Euglypha cf. minor	34.1961	54.0727	85.7998	107.506	0	0	0	0	0	0	24.2954	48.5909	26.5425	37.7743	0	0	0	0	0	0	6.53804	13.0761	0	0	0	0	7.04222	14.0844	0	0	13.1579	26.3158		Euglypha cf. minor	1.01879	2.49105	1.90993	0	0	0.603871	1.46121	1.81089
Euglypha sp.	33.6022	67.2043	0	0	0	0	0	0	0	0	0	0	0	0	0	0	0	0	0	0	0	0	0	0	13.451	26.902	13.5313	27.0625	0	0	0	0		Euglypha sp.	1.00109	0	0	0	1.0119	1.16031	0	0
Euglypha sp1.	0	0	0	0	0	0	0	0	0	0	0	0	0	0	0	0	0	0	6.46329	12.9266	0	0	0	0	7.44048	14.881	20.8501	26.8789	0	0	0	0		Euglypha sp1.	0	0	0	0	0.559739	2.34212	0	0
Euglypha sp2.	0	0	0	0	0	0	0	0	0	0	0	0	0	0	0	0	6.51404	13.0281	0	0	0	0	0	0	0	0	14.0844	28.1689	7.83945	13.5783	6.64894	13.2979		Euglypha sp2.	0	0	0	0	0.490044	1.20774	1.75207	0.915077
Euglypha sp3.	0	0	0	0	0	0	0	0	0	0	0	0	0	0	0	0	0	0	6.41212	12.8242	0	0	0	0	4.32373	8.64747	13.7024	15.8246	0	0	0	0		Euglypha sp3.	0	0	0	0	0.32527	1.72482	0	0
Euglypha sp4.	0	0	0	0	0	0	0	0	0	0	0	0	0	0	0	0	12.7551	25.5102	0	0	0	0	0	0	0	0	0	0	0	0	0	0		Euglypha sp4.	0	0	0	0	0.959553	0	0	0
Heleopera minuta Decloitre, 1966	0	0	0	0	0	0	6.86813	13.7363	0	0	0	0	0	0	0	0	0	0	0	0	0	0	0	0	0	0	0	0	0	0	0	0		Heleopera minuta Decloitre, 1966	0	0	0	0.34222	0	0	0	0
Heleopera petricola Leidy, 1879	13.8227	15.9733	6.80828	13.6166	0	0	0	0	6.64894	13.2979	0	0	0	0	0	0	0	0	0	0	0	0	0	0	0	0	7.04222	14.0844	0	0	0	0		Heleopera petricola Leidy, 1879	0.6099	0.154046	0	0	0	0.603871	0	0
cf. Heleopera petricola v. humicola Bonnet, Thomas, 1955	6.72043	13.4409	0	0	0	0	0	0	0	0	0	0	0	0	0	0	0	0	0	0	0	0	0	0	5.37403	10.7481	14.0844	28.1689	0	0	19.9468	39.8936		cf. Heleopera petricola v. humicola Bonnet, Thomas, 1955	0.200218	0	0	0	0.404283	1.20774	0	2.74523
Heleopera sylvatica Penard, 1890	25.7146	19.1316	0	0	0	0	0	0	0	0	0	0	13.3547	26.7094	0	0	0	0	0	0	0	0	0	0	0	0	6.76564	13.5313	0	0	6.64894	13.2979		Heleopera sylvatica Penard, 1890	0.766102	0	0.960973	0	0	0.580154	0	0.915077
Heleopera sp.	0	0	0	0	0	0	0	0	0	0	0	0	0	0	0	0	6.39573	12.7915	0	0	0	0	0	0	0	0	0	0	0	0	0	0		Heleopera sp.	0	0	0	0	0.481144	0	0	0
Heleopera sp1.	0	0	0	0	0	0	0	0	0	0	0	0	0	0	0	0	70.6473	37.9379	0	0	0	0	0	0	4.32373	8.64747	41.9767	67.1351	0	0	0	0		Heleopera sp1.	0	0	0	0	5.63999	3.59951	0	0
Heleopera sp2.	0	0	0	0	0	0	0	0	0	0	0	0	0	0	0	0	0	0	0	0	0	0	0	0	0	0	7.04222	14.0844	0	0	20.8484	27.1524		Heleopera sp2.	0	0	0	0	0	0.603871	0	2.86931
Hyalosphenia insecta Harnisch, 1938	0	0	7.53012	15.0602	0	0	0	0	0	0	0	0	0	0	0	0	0	0	0	0	0	0	0	0	0	0	0	0	0	0	0	0		Hyalosphenia insecta Harnisch, 1938	0	0.170379	0	0	0	0	0	0
Hyalosphenia minuta Cash, 1891	0	0	0	0	0	0	0	0	0	0	0	0	0	0	0	0	13.0281	26.0562	0	0	6.51042	13.0208	12.6646	25.3293	78.3041	145.307	0	0	7.83945	13.5783	6.57895	13.1579		Hyalosphenia minuta Cash, 1891	0	0	0	0	6.87083	0	3.20711	2.64845
Hyalosphenia sp.	0	0	0	0	0	0	14.2207	28.4414	66.4894	132.979	0	0	0	0	0	0	19.2614	24.5201	19.3278	24.7312	6.41026	12.8205	0	0	44.6767	78.2493	13.5313	27.0625	7.83945	13.5783	0	0		Hyalosphenia sp.	1.98088	0	0	0.708578	4.81	2.81766	3.18473	0
Hyalosphenia subflava L82 B51	183.252	66.845	229.641	369.445	0	0	0	0	5.31915	10.6383	0	0	0	0	0	0	6.46998	12.94	51.5738	55.9472	0	0	0	0	11.0492	13.3478	39.3833	68.0967	0	0	13.2979	26.5957		Hyalosphenia subflava L82 B51	5.61798	5.19593	0	0	1.31795	7.79959	0	1.83015
Hyalosphenia subflava L66 B46	0	0	0	0	0	0	0	0	0	0	0	0	0	0	0	0	58.4458	83.5148	38.7304	33.4152	26.6981	38.0688	0	0	17.7747	25.3654	42.1478	67.0852	0	0	13.2979	26.5957		Hyalosphenia subflava L66 B46	0	0	0	0	5.73399	6.93532	5.96687	1.83015
Hyalosphenia subflava L92 B25	0	0	0	0	0	0	0	0	0	0	0	0	0	0	0	0	6.46998	12.94	6.46329	12.9266	0	0	0	0	0	0	0	0	0	0	0	0		Hyalosphenia subflava L92 B25	0	0	0	0	0.48673	0.554228	0	0
Hyalosphenia subflava L72 B36	0	0	0	0	0	0	0	0	0	0	0	0	0	0	0	0	12.94	25.8799	0	0	0	0	5.79777	11.5955	0	0	37.7101	30.0663	0	0	6.57895	13.1579		Hyalosphenia subflava L72 B36	0	0	0	0	0.973459	3.23364	0	1.70338
Hyalosphenia subflava L75 B41	0	0	0	0	0	0	0	0	0	0	0	0	0	0	0	0	25.7832	29.7752	19.3899	38.7797	6.72923	13.4585	0	0	40.353	80.7059	0	0	0	0	13.0265	15.0482		Hyalosphenia subflava L75 B41	0	0	0	0	4.97535	1.66268	1.50394	1.7928
Hyalosphenia subflava L100 B66	0	0	0	0	0	0	0	0	0	0	0	0	0	0	0	0	0	0	0	0	0	0	0	0	6.72549	13.451	0	0	0	0	0	0		Hyalosphenia subflava L100 B66	0	0	0	0	0.505952	0	0	0
Lamptopyxis sp.	0	0	0	0	0	0	0	0	0	0	0	0	0	0	0	0	6.46998	12.94	0	0	0	0	0	0	0	0	0	0	0	0	0	0		Lamptopyxis sp.	0	0	0	0	0.48673	0	0	0
Lamptopyxis sp1.	0	0	0	0	0	0	0	0	0	0	0	0	0	0	0	0	0	0	0	0	0	0	0	0	0	0	7.04222	14.0844	0	0	0	0		Lamptopyxis sp1.	0	0	0	0	0	0.603871	0	0
Lamptopyxis sp2.	0	0	0	0	0	0	0	0	0	0	0	0	0	0	0	0	0	0	0	0	0	0	0	0	6.72549	13.451	0	0	0	0	0	0		Lamptopyxis sp2.	0	0	0	0	0.505952	0	0	0
Microchlamys sp.	0	0	36.7115	43.7358	7.76398	15.528	41.1349	65.4864	6.64894	13.2979	0	0	19.382	12.9462	0	0	0	0	0	0	19.5312	39.0625	25.131	35.8232	4.32373	8.64747	0	0	0	0	19.9468	39.8936		Microchlamys sp.	0.198088	0.830647	1.95336	2.04964	0.32527	0	4.36512	6.20395
Microchlamys sp2.	0	0	0	0	0	0	0	0	0	0	0	0	0	0	0	0	0	0	0	0	6.72923	13.4585	0	0	0	0	21.1267	42.2533	0	0	0	0		Microchlamys sp2.	0	0	0	0	0	1.81161	1.50394	0
Microchlamys cf. patella	28.1532	56.3063	90.3272	163.005	119.839	89.673	111.452	119.646	13.0208	26.0417	49.6427	68.7501	377.258	586.143	627.148	1202.18	0	0	12.9394	25.8787	0	0	5.79777	11.5955	0	0	7.04222	14.0844	0	0	0	0		Microchlamys cf. patella	1.22667	3.16701	35.77	36.8024	0	1.71342	0	0.797934
Nebela barbata Leidy, 1874	0	0	83.5189	167.038	0	0	0	0	0	0	0	0	0	0	0	0	0	0	0	0	0	0	0	0	0	0	0	0	0	0	0	0		Nebela barbata Leidy, 1874	0	1.88973	0	0	0	0	0	0
Nebela cf. penardiana	0	0	7.53012	15.0602	0	0	0	0	0	0	0	0	0	0	7.59417	15.1883	0	0	0	0	0	0	0	0	0	0	0	0	0	0	0	0		Nebela cf. penardiana	0	0.170379	0	0.378396	0	0	0	0
Nebela sp.	0	0	0	0	0	0	0	0	0	0	0	0	0	0	0	0	0	0	0	0	0	0	0	0	0	0	0	0	0	0	6.64894	13.2979		Nebela sp.	0	0	0	0	0	0	0	0.915077
Padaungiella tubulata (Brown, 1911) Lara et Todorov, 2012	0	0	0	0	0	0	0	0	0	0	0	0	0	0	0	0	12.8916	14.8876	6.46329	12.9266	12.9483	14.9529	0	0	0	0	6.76564	13.5313	0	0	0	0		Padaungiella tubulata (Brown, 1911) Lara et Todorov, 2012	0	0	0	0	0.969821	1.13438	2.89387	0
Phryganella acropodia Hertwig, Lesser, 1874	14.2045	28.4091	29.4944	34.0726	86.012	44.6085	55.0193	38.0817	26.5957	53.1915	6.59979	13.1996	6.47668	12.9534	13.3063	15.3664	6.37755	12.7551	0	0	0	0	0	0	0	0	0	0	0	0	0	0		Phryganella acropodia Hertwig, Lesser, 1874	1.21554	0.81668	6.65527	3.40448	0.479776	0	0	0
Physochilla griseola Wailes, Penard, 1911	0	0	27.8396	55.6793	0	0	0	0	0	0	0	0	0	0	0	0	0	0	0	0	0	0	0	0	0	0	0	0	0	0	0	0		Physochilla griseola Wailes, Penard, 1911	0	0.629909	0	0	0	0	0	0
Plagiopyxis callida Penard, 1910	0	0	0	0	0	0	0	0	0	0	0	0	0	0	0	0	6.46998	12.94	12.8754	14.8675	0	0	0	0	22.3214	44.6429	0	0	0	0	6.64894	13.2979		Plagiopyxis callida Penard, 1910	0	0	0	0	2.16595	1.10407	0	0.915077
Plagiopyxis declivis Thomas, 1958	41.0223	46.2976	0	0	0	0	0	0	0	0	0	0	0	0	0	0	0	0	0	0	0	0	0	0	22.3214	44.6429	0	0	0	0	27.4973	23.3331		Plagiopyxis declivis Thomas, 1958	1.22215	0	0	0	1.67922	0	0	3.78439
Plagiopyxis minuta Bonnet, 1959	0	0	0	0	0	0	0	0	0	0	0	0	0	0	15.1883	30.3767	0	0	0	0	33.0726	39.4897	0	0	0	0	0	0	9.04684	15.6696	6.57895	13.1579		Plagiopyxis minuta Bonnet, 1959	0	0	0	0.756793	0	0	9.41345	0.905445
Proplagiopyxis nuda Schonborn, 1964	0	0	0	0	0	0	0	0	0	0	0	0	0	0	0	0	0	0	0	0	0	0	0	0	0	0	0	0	0	0	6.37755	12.7551		Proplagiopyxis nuda Schonborn, 1964	0	0	0	0	0	0	0	0.877727
Plagiopyxis sp.	0	0	29.8075	42.6014	21.0618	25.9448	40.5844	81.1688	0	0	13.1926	15.2335	0	0	6.72043	13.4409	0	0	0	0	0	0	0	0	0	0	20.468	25.9722	0	0	0	0		Plagiopyxis sp.	0	0.972934	1.51556	2.35707	0	1.75513	0	0
Plagiopyxis sp1.	0	0	7.53012	15.0602	0	0	0	0	0	0	0	0	0	0	0	0	0	0	0	0	0	0	0	0	0	0	0	0	0	0	0	0		Plagiopyxis sp1.	0	0.170379	0	0	0	0	0	0
Pseudodifflugia gracilis v. terricola	18.6763	22.7684	7.53012	15.0602	0	0	0	0	0	0	0	0	0	0	0	0	96.4908	84.6035	0	0	6.53804	13.0761	0	0	0	0	6.93674	13.8735	0	0	0	0		Pseudodifflugia gracilis v. terricola	0.556414	0.170379	0	0	7.2589	0.594826	1.46121	0
Pyxidicula cf. patens	0	0	0	0	0	0	0	0	6.64894	13.2979	0	0	0	0	0	0	0	0	0	0	0	0	0	0	0	0	0	0	0	0	0	0		Pyxidicula cf. patens	0.198088	0	0	0	0	0	0	0
Pyxidicula size1	0	0	0	0	0	0	0	0	0	0	0	0	0	0	0	0	6.46998	12.94	0	0	0	0	0	0	0	0	14.0844	28.1689	0	0	0	0		Pyxidicula size1	0	0	0	0	0.48673	1.20774	0	0
Pyxidicula size2	0	0	0	0	12.8866	25.7732	0	0	0	0	0	0	0	0	0	0	0	0	0	0	0	0	0	0	0	0	0	0	0	0	0	0		Pyxidicula size2	0	0	0.92729	0	0	0	0	0
Pyxidicula size3	7.10227	14.2045	0	0	0	0	0	0	0	0	0	0	0	0	0	0	0	0	0	0	0	0	0	0	0	0	0	0	9.09753	15.7574	0	0		Pyxidicula size3	0.211594	0	0	0	0	0	2.03325	0
Pyxidicula size4	6.72043	13.4409	0	0	0	0	0	0	0	0	0	0	0	0	0	0	0	0	0	0	0	0	0	0	0	0	4.17223	8.34446	0	0	0	0		Pyxidicula size4	0.200218	0	0	0	0	0.357769	0	0
Quadrulella quadrigera Deflandre, 1936	0	0	0	0	0	0	0	0	0	0	0	0	0	0	0	0	0	0	0	0	6.53804	13.0761	0	0	0	0	0	0	0	0	0	0		Quadrulella quadrigera Deflandre, 1936	0	0	0	0	0	0	1.46121	0
Quadrulella symmetrica (Wallich, 1863) Schulze, 1875	0	0	48.2645	57.0312	0	0	0	0	0	0	0	0	0	0	0	0	0	0	0	0	0	0	0	0	0	0	0	0	0	0	0	0		Quadrulella symmetrica (Wallich, 1863) Schulze, 1875	0	1.09205	0	0	0	0	0	0
Sphenoderia fissirostris Penard, 1890	21.3068	42.6136	27.8396	55.6793	0	0	0	0	0	0	0	0	0	0	0	0	0	0	0	0	0	0	0	0	0	0	0	0	0	0	0	0		Sphenoderia fissirostris Penard, 1890	0.634782	0.629909	0	0	0	0	0	0
Sphenoderia cf. macrolepis Leidy, 1879	6.72043	13.4409	0	0	0	0	0	0	0	0	0	0	0	0	0	0	0	0	0	0	0	0	0	0	0	0	0	0	0	0	0	0		Sphenoderia cf. macrolepis Leidy, 1879	0.200218	0	0	0	0	0	0	0
Tracheleuglypha acolla Bonnet, Thomas, 1955	19.2279	25.4787	0	0	0	0	0	0	0	0	0	0	0	0	0	0	0	0	0	0	0	0	0	0	0	0	0	0	0	0	0	0		Tracheleuglypha acolla Bonnet, Thomas, 1955	0.572846	0	0	0	0	0	0	0
Tracheleuglypha dentata Deflandre, 1928	51.3653	44.5731	51.3629	51.7638	0	0	0	0	20.2359	25.9683	101.08	162.217	46.7415	93.4829	30.3767	60.7533	0	0	0	0	0	0	0	0	0	0	0	0	0	0	0	0		Tracheleuglypha dentata Deflandre, 1928	2.13317	3.44923	3.36341	1.51359	0	0	0	0
Trigonopyxis arcula Penard, 1912	134.892	65.1102	27.8396	55.6793	0	0	0	0	38.5638	63.7374	14.6159	17.0379	0	0	6.58588	13.1718	0	0	12.8709	14.8624	0	0	0	0	0	0	7.04222	14.0844	0	0	0	0		Trigonopyxis arcula Penard, 1912	5.16766	0.960614	0	0.328156	0	1.70755	0	0
Trigonopyxis arcula size1	32.8809	41.1599	35.3698	52.6115	0	0	0	0	6.51042	13.0208	19.7994	39.5987	0	0	0	0	0	0	0	0	0	0	0	0	0	0	0	0	0	0	0	0		Trigonopyxis arcula size1	1.17356	1.24828	0	0	0	0	0	0
Trigonopyxis arcula size2	0	0	0	0	0	0	7.11035	14.2207	0	0	0	0	0	0	0	0	0	0	0	0	0	0	0	0	0	0	0	0	0	0	0	0		Trigonopyxis arcula size2	0	0	0	0.354289	0	0	0	0
Trigonopyxis size3	0	0	0	0	0	0	0	0	0	0	0	0	0	0	0	0	6.39573	12.7915	0	0	0	0	6.14493	12.2899	6.72549	13.451	0	0	0	0	0	0		Trigonopyxis size3	0	0	0	0	0.987096	0	0	0.845713
Trigonopyxis arcula major Chardez, 1960	0	0	0	0	0	0	0	0	13.2979	26.5957	0	0	0	0	0	0	0	0	0	0	0	0	0	0	0	0	0	0	0	0	0	0		Trigonopyxis arcula major Chardez, 1960	0.396176	0	0	0	0	0	0	0
Trinema chardezi Decloitre, 1981	0	0	0	0	0	0	0	0	0	0	0	0	0	0	0	0	0	0	0	0	0	0	0	0	0	0	0	0	7.83945	13.5783	0	0		Trinema chardezi Decloitre, 1981	0	0	0	0	0	0	1.75207	0
Trinema cf. chardezi	54.268	73.0095	27.8396	55.6793	0	0	0	0	6.51042	13.0208	0	0	0	0	6.58588	13.1718	0	0	12.8024	25.6047	0	0	0	0	0	0	0	0	0	0	0	0		Trinema cf. chardezi	1.81074	0.629909	0	0.328156	0	1.0978	0	0
Trinema complanatum Penard, 1890	206.608	89.5304	459.349	352.416	28.3581	32.8714	20.2922	40.5844	53.059	57.3684	44.0878	41.4425	6.67735	13.3547	80.3079	106.815	0	0	6.46329	12.9266	6.53804	13.0761	5.79777	11.5955	10.7481	21.4961	20.468	25.9722	7.83945	13.5783	12.7551	25.5102		Trinema complanatum Penard, 1890	7.73611	11.3909	2.52107	5.01263	0.808565	2.30936	3.21329	2.55339
Trinema cf. complanatum size1	0	0	0	0	0	0	0	0	0	0	0	0	0	0	0	0	6.39573	12.7915	0	0	0	0	0	0	0	0	0	0	0	0	6.37755	12.7551		Trinema cf. complanatum size1	0	0	0	0	0.481144	0	0	0.877727
Trinema cf. complanatum size2	7.03829	14.0766	0	0	0	0	0	0	0	0	0	0	0	0	0	0	0	0	0	0	0	0	0	0	10.7481	21.4961	13.5313	27.0625	0	0	0	0		Trinema cf. complanatum size2	0.209688	0	0	0	0.808565	1.16031	0	0
Trinema complanatum v. globulosa Chardez, 1959	20.1613	40.3226	0	0	0	0	0	0	0	0	0	0	0	0	0	0	0	0	0	0	0	0	0	0	0	0	0	0	0	0	0	0		Trinema complanatum v. globulosa Chardez, 1959	0.600654	0	0	0	0	0	0	0
Trinema enchelys size1 L50 B15	81.2391	86.5228	7.53012	15.0602	6.64894	13.2979	0	0	0	0	67.3384	117.737	0	0	30.3767	60.7533	0	0	0	0	0	0	0	0	20.8915	26.0437	7.04222	14.0844	0	0	0	0		Trinema enchelys size1 L50 B15	2.42031	1.694	0.478442	1.51359	1.57164	0.603871	0	0
Trinema enchelys size 2 L66 B25	0	0	0	0	0	0	0	0	0	0	0	0	0	0	0	0	12.8916	14.8876	0	0	0	0	0	0	0	0	0	0	0	0	12.7551	25.5102		Trinema enchelys size 2 L66 B25	0	0	0	0	0.969821	0	0	1.75545
Trinema enchelys size3 L71 B30	34.5557	41.8231	0	0	0	0	6.87418	13.7484	0	0	0	0	0	0	0	0	12.9098	14.9082	0	0	0	0	0	0	0	0	27.2336	38.2738	0	0	6.64894	13.2979		Trinema enchelys size3 L71 B30	1.0295	0	0	0.342521	0.971188	2.33529	0	0.915077
Trinema enchelys biconvexa Awerintzew, 1907	0	0	21.8685	28.6222	0	0	0	0	0	0	0	0	0	0	0	0	0	0	0	0	0	0	0	0	0	0	0	0	0	0	0	0		Trinema enchelys biconvexa Awerintzew, 1907	0	0.494805	0	0	0	0	0	0
Trinema grandis (Chardez, 1960) Golemansky, 1963	5.78704	11.5741	0	0	0	0	0	0	0	0	0	0	0	0	0	0	0	0	0	0	0	0	0	0	0	0	0	0	0	0	0	0		Trinema grandis (Chardez, 1960) Golemansky, 1963	0.17241	0	0	0	0	0	0	0
Trinema sp. L36 B15	0	0	0	0	0	0	0	0	0	0	0	0	0	0	0	0	12.94	25.8799	6.40118	12.8024	39.6106	50.2163	0	0	14.881	29.7619	21.1267	42.2533	0	0	27.0245	31.303		Trinema sp. L36 B15	0	0	0	0	2.09294	2.36052	8.85275	3.71932
Trinema sp. L30	0	0	0	0	0	0	0	0	0	0	0	0	0	0	0	0	38.3941	32.905	0	0	0	0	0	0	0	0	0	0	0	0	0	0		Trinema sp. L30	0	0	0	0	2.88835	0	0	0
Trinema lineare size L51 B15	584.705	404.386	526.326	656.995	76.2518	62.1797	55.1234	21.9448	231.514	182.197	614.79	1113.44	52.2485	55.9496	35.2151	27.7792	6.37755	12.7551	32.3292	38.7883	6.53804	13.0761	5.79777	11.5955	53.023	57.4222	50.9648	27.2121	0	0	39.6137	50.4404		Trinema lineare size L51 B15	24.3172	25.8193	9.24659	4.50131	4.46864	7.14247	1.46121	6.24987
Trinema lineare v. minuscula Chardez, 1968	12.8253	14.9497	103.141	142.095	0	0	6.76407	13.5281	0	0	0	0	0	0	0	0	19.5421	39.0842	0	0	6.72923	13.4585	0	0	0	0	0	0	9.04684	15.6696	13.2979	26.5957		Trinema lineare v. minuscula Chardez, 1968	0.382098	2.3337	0	0.337035	1.47013	0	3.52586	1.83015
Trinema lineare v. truncatum Chardez, 1968	0	0	0	0	0	0	0	0	6.51042	13.0208	0	0	0	0	0	0	0	0	0	0	0	0	0	0	4.32373	8.64747	0	0	0	0	0	0		Trinema lineare v. truncatum Chardez, 1968	0.193961	0	0	0	0.32527	0	0	0
Trinema penardi Thomas, Chardez, 1958	0	0	0	0	0	0	0	0	0	0	0	0	0	0	0	0	0	0	0	0	20.1877	40.3754	0	0	0	0	0	0	0	0	0	0		Trinema penardi Thomas, Chardez, 1958	0	0	0	0	0	0	4.51183	0
Trinema sp. (quadratic)	0	0	0	0	0	0	0	0	0	0	0	0	0	0	0	0	19.4981	24.9317	0	0	0	0	0	0	13.451	26.902	0	0	0	0	26.3158	52.6316		Trinema sp. (quadratic)	0	0	0	0	2.47872	0	0	3.62178
cf. Trigonopyxis sp.	7.03829	14.0766	0	0	0	0	0	0	0	0	0	0	0	0	0	0	0	0	0	0	0	0	0	0	0	0	0	0	0	0	0	0		cf. Trigonopyxis sp.	0.209688	0	0	0	0	0	0	0
sp.	0	0	0	0	0	0	0	0	0	0	0	0	0	0	0	0	0	0	0	0	0	0	0	0	7.44048	14.881	0	0	0	0	0	0		sp.	0	0	0	0	0.559739	0	0	0
																																		mean=8
SD = Standard deviation																																		relative abundance, in % of total per land-use system
mean n=4
