# Supplementary material for: Changes in Structure and Functioning of Protist (Testate Amoebae) Communities Due to Conversion of Lowland Rainforest into Rubber and Oil Palm Plantations
Source: PLoS One. 2016 Jul 27;11(7):e0160179. doi: 10.1371/journal.pone.0160179 (PMC4963170; doi:10.1371/journal.pone.0160179)
Supplement: S2 Table — (XLSX) [file pone.0160179.s002.xlsx]

## Sheet: S2 Appendix
S2 Appendix. Characteristics of testate amoebae species (and abbreviations used in Fig 3) used for ascribing them to functional or trophic groups: shell composition, shell and aperture size, trophic level, sources for trophic level classification (see text for details).
Taxa	abbreviation	shell composition	shell aperture diameter, mean in µm	shell size, length mean in µm	aprture/shell size ratio	aperture/shell size ratio based trophic groups "-1" or "1"	*PLFA based trophic group: bacterial, fungal, algae "-1"	PLFA based trophic group: single and multicellular eukaryotes "+1"	literature base trophic group "-1" or "1"	personal observation "-1" or "1"	trophic group coefficient	trophic level
Amphitrema lemanense Penard, 1912	Amle	other	5	33.85	0.14771	-1	0	0	na	0	-1	low
Arcella arenaria Greeff, 1866		other	20	88.5	0.225989	-1	-1	0	na	0	-2	low
Arcella sp.		other	15	66	0.227273	-1	-1	0	na	0	-2	low
Argynnia caudata Leidy, 1879		siliceous	35	68.5	0.510949	1	0	1	na	0	2	high
Argynnia dentistoma Penard, 1890	Arde	siliceous	37.5	88.5	0.423729	1	0	0	na	0	1	high
Assulina muscorum Greef, 1888		siliceous	11	43.5	0.252874	1	0	0	-1	-1	-1	low
Centropyxis aculeata (Ehrenberg, 1838) Stein, 1857		other	45.5	114.5	0.39738	1	0	0	na	0	1	high
Centropyxis aerophila Deflandre, 1929		other	21.5	69	0.311594	1	-1	0	-1	-1	-2	low
Centropyxis cassis (Wallich, 1864) Deflandre, 1929		other	27.5	53	0.518868	1	-1	0	na	-1	-1	low
Centropyxis constricta (Ehrenberg, 1841) Deflandre, 1929		other	46	135	0.340741	1	-1	0	na	-1	-1	low
Centropyxis constricta v. minima Decloitre, 1954	Cecomi	other	26	68.1	0.381791	1	0	1	na	0	2	high
Centropyxis cf. constricta		other	46	89.25	0.515406	1	-1	0	na	-1	-1	low
Centropyxis cf. minuta Deflandre, 1929	Cemi	other	20	30	0.666667	1	0	1	na	0	2	high
Centropyxis cf. minuta (aperture elliptic)	Cemisp	other	20	60	0.333333	1	0	0	na	0	1	high
Centropyxis sp.		other	30	66	0.454545	1	0	0	na	0	1	high
Centropyxis sp1.	Cesp1	other	30	81.6	0.367647	1	0	0	na	0	1	high
Centropyxis sp2.	Cesp2	other	30	71	0.422535	1	0	0	na	0	1	high
Corythion dubium Taranek, 1871		siliceous	11.5	54	0.212963	-1	0	1	1	0	1	high
Cryptodifflugia cf. compressa Penard, 1902	Crco	other	4	17	0.235294	-1	0	0	na	0	-1	low
Cryptodifflugia cf. sacculus Penard, 1902		other	12	50	0.24	-1	-1	0	na	0	-2	low
Cryptodifflugia oviformis fusca Bonnet, Thomas, 1955		other	1.5	16.5	0.0909091	-1	-1	0	na	0	-2	low
Cryptodifflugia sp.	Crsp	other	4.5	20.4	0.220588	-1	0	0	na	0	-1	low
Cyclopyxis eurystoma Deflandre, 1929	Cyeu	other	28	58.5	0.478632	1	0	0	na	0	1	high
Cyclopyxis eurystoma v. parvula Bonnet, Thomas, 1960	Cyeupa	other	19	30	0.633333	1	-1	0	na	-1	-1	low
Cyclopyxis cf. kahli Deflandre, 1929	Cyka	other	35	76.5	0.457516	1	-1	0	na	-1	-1	low
Cyclopyxis stephanostoma Bonnet, 1980		other	26	131	0.198473	-1	0	0	na	0	-1	low
Cyclopyxis sp.		other	na	71	na	na	0	0	na	0	0	na
Cyclopyxis sp1.	Cysp1	other	20	51	0.392157	1	0	0	na	0	1	high
Cyclopyxis sp2.	Cysp2	other	30	81.6	0.367647	1	0	0	na	0	1	high
Cyclopyxis sp3.		other	30	122	0.245902	-1	-1	0	na	0	-2	low
Difflugia lucida Penard, 1890		other	20.5	56	0.366071	1	0	0	na	0	1	high
Euglypha acanthophora Ehrenberg, 1841	Eacan	siliceous	22.5	45.9	0.490196	1	-1	0	na	-1	-1	low
Euglypha cf. acanthophora cylindracea (Playfair, 1918) Decloitre, 1962		siliceous	41	90	0.455556	1	0	0	na	0	1	high
Euglypha capsiosa Couteaux, 1978	Ecaps	siliceous	14	45	0.311111	1	-1	0	na	-1	-1	low
Euglypha ciliata (Ehrenber, 1848) Leidy, 1878		siliceous	17	69	0.246377	1	0	0	-1	1	1	high
Euglypha ciliata v. glabra Wailes, 1915		siliceous	15	70	0.214286	-1	0	1	na	1	1	high
Euglypha compressa Carter, 1864	Ecomp	siliceous	23	101	0.227723	-1	0	0	na	0	-1	low
Euglypha compressa f. glabra Wailes, 1915	Ecompgl	siliceous	23	98.5	0.233503	-1	-1	0	na	0	-2	low
Euglypha cristata Leidy, 1879	Ecrist	siliceous	12.5	50.5	0.247525	1	0	1	-1	1	2	high
Euglypha cristata f. decora Jung, 1942		siliceous	11	50.5	0.217822	-1	0	0	na	0	-1	low
Euglypha cf. cristata lanceolata Playfair, 1918		siliceous	10	42	0.238095	-1	0	0	na	0	-1	low
Euglypha dolioliformis Bonnet, 1959		siliceous	14.5	60	0.241667	-1	-1	0	na	0	-2	low
Euglypha filifera Penard, 1890		siliceous	12	62.5	0.192	-1	0	0	na	0	-1	low
Euglypha filifera spinosa Wailes, 1912		siliceous	12.5	75	0.166667	-1	0	0	na	0	-1	low
Euglypha hyalina Couteaux, 1978	Ehyal	siliceous	14.5	30.6	0.473856	1	-1	0	na	-1	-1	low
Euglypha laevis (Ehrenberg, 1832) Perty, 1849	Elaev	siliceous	7.5	35	0.214286	-1	0	0	na	0	-1	low
Euglypha cf. rotunda sp1.	Erotsp1	siliceous	9	24	0.375	1	0	1	na	0	2	high
Euglypha cf. rotunda sp3.	Erotsp3	siliceous	9	30.5	0.295082	1	-1	0	-1	-1	-2	low
Euglypha simplex Decloitre, 1965	Esimpl	siliceous	28	43.95	0.637088	1	0	1	na	0	2	high
Euglypha cf. simplex		siliceous	29	58.6	0.494881	1	0	1	na	0	2	high
Euglypha strigosa (Ehrenberg, 1871) Leidy, 1878		siliceous	17.5	72.5	0.241379	-1	-1	0	-1	-1	-4	low
Euglypha strigosa glabra Wailes, 1898		siliceous	17.5	72.5	0.241379	-1	-1	0	na	0	-2	low
Euglypha tuberculata Dujardin, 1841	Etub	siliceous	15	41	0.365854	1	0	0	na	0	1	low
Euglypha cf. tuberculata	Etusp	siliceous	15	51	0.294118	1	0	0	na	0	1	low
Euglypha cf. minor	Esp1min	siliceous	16	25	0.6	1	0	1	na	0	2	high
Euglypha sp.		siliceous	17.5	40	0.4375	1	0	1	na	0	2	high
Euglypha sp1.	Esp1	siliceous	20	53.5	0.373832	1	0	0	na	0	1	high
Euglypha sp2.	Esp2	siliceous	20	45	0.444444	1	0	0	na	-1	0	na
Euglypha sp3.		siliceous	15	35.7	0.420168	1	0	1	na	0	2	high
Euglypha sp4.		siliceous	5	17.5	0.285714	1	-1	0	na	-1	-1	low
Heleopera minuta Decloitre, 1966		siliceous	5	21	0.238095	-1	-1	0	na	0	-2	low
Heleopera petricola Leidy, 1879	Hepetr	siliceous	32.5	91.8	0.354031	1	0	1	1	0	3	high
cf. Heleopera petricola v. humicola Bonnet, Thomas, 1955	Hepehu	siliceous	11	61.2	0.179739	-1	0	0	na	0	-1	low
Heleopera sylvatica Penard, 1890	Hesylv	siliceous	24.5	71	0.34507	1	0	1	1	0	3	high
Heleopera sp.	Hesp	siliceous	80	107	0.747664	1	0	0	na	0	1	high
Heleopera sp1.		siliceous	17.5	53.5	0.327103	1	0	1	na	0	2	high
Heleopera sp2.		siliceous	15	68.85	0.217865	-1	-1	0	na	0	-2	low
Hyalosphenia insecta Harnisch, 1938		other	11	76	0.144737	-1	0	0	na	0	-1	low
Hyalosphenia minuta Cash, 1891		other	12.5	38.25	0.326797	1	-1	0	na	-1	-1	low
Hyalosphenia sp.		other	17.5	56	0.3125	1	0	1	na	0	2	high
Hyalosphenia subflava L82 B51	Hysub	other	27.5	82	0.335366	1	0	1	na	0	2	high
Hyalosphenia subflava L66 B46	Hysu66	other	20	63.6	0.314465	1	0	0	na	0	1	high
Hyalosphenia subflava L92 B25	Hysu91	other	25	91.8	0.272331	1	0	0	na	0	1	high
Hyalosphenia subflava L72 B36		other	25	71.8	0.348189	1	0	0	na	0	1	high
Hyalosphenia subflava L75 B41		other	35	75	0.466667	1	0	0	na	0	1	high
Hyalosphenia subflava L100 B66		other	35	100	0.35	1	0	1	na	0	2	high
Lamptopyxis sp.	Lam	other	20	153	0.130719	-1	0	0	na	0	-1	low
Lamptopyxis sp1.	Lamsp1	other	19	133	0.142857	-1	0	0	na	0	-1	low
Lamptopyxis sp2.		other	20	127.5	0.156863	-1	-1	0	na	0	-2	low
Microchlamys sp.	Micsp	other	na	25	na	na	0	0	na	-1	-1	low
Microchlamys sp2.	Micsp2	other	na	33.85	na	na	0	0	na	-1	-1	low
Microchlamys cf. patella	Micpat	other	na	45.4	na	na	0	0	na	-1	-1	low
Nebela barbata Leidy, 1874		siliceous	13	115.5	0.112554	-1	0	1	na	-1	-1	high
Nebela cf. penardiana		siliceous	22	102	0.215686	-1	0	0	na	0	-1	high
Nebela sp.	Nesp	siliceous	37	81.6	0.453431	1	0	0	na	0	1	high
Padaungiella tubulata (Brown, 1911) Lara et Todorov, 2012		siliceous	10	65	0.153846	-1	0	0	na	0	-1	low
Phryganella acropodia Hertwig, Lesser, 1874	Phacr	other	21	40	0.525	1	0	1	-1	0	1	high
Physochilla griseola Wailes, Penard, 1911		other	40	85	0.470588	1	0	1	na	0	2	high
Plagiopyxis callida Penard, 1910		other	41.5	83.25	0.498498	1	0	1	na	0	2	high
Plagiopyxis declivis Thomas, 1958	Plde	other	32.5	64	0.507812	1	0	1	na	0	2	high
Plagiopyxis minuta Bonnet, 1959	Plmi	other	12	52.5	0.228571	-1	0	0	na	0	-1	low
Proplagiopyxis nuda Schonborn, 1964	Pronu	other	12	58	0.206897	-1	0	0	na	0	-1	low
Plagiopyxis sp.	Plsp	other	15	79	0.189873	-1	-1	0	na	0	-2	low
Plagiopyxis sp1.		other	12.5	102	0.122549	-1	0	0	na	0	-1	low
Pseudodifflugia gracilis v. terricola	Psgrter	other	na	35.7	na	na	-1	0	na	0	-1	low
Pyxidicula cf. patens		other	35	50	0.7	1	0	1	na	0	2	high
Pyxidicula size1	Py70	other	55	70	0.785714	1	0	1	na	0	2	high
Pyxidicula size2		other	65	86.7	0.749712	1	0	1	na	0	2	high
Pyxidicula size3		other	75	102	0.735294	1	0	1	na	0	2	high
Pyxidicula size4	Py122	other	105	122	0.860656	1	0	1	na	0	2	high
Quadrulella quadrigera Deflandre, 1936	Ququ	siliceous	32.5	100	0.325	1	0	0	na	0	1	high
Quadrulella symmetrica (Wallich, 1863) Schulze, 1875		siliceous	20	112	0.178571	-1	0	1	na	1	1	high
Sphenoderia fissirostris Penard, 1890		siliceous	12	39	0.307692	1	0	1	na	0	2	high
Sphenoderia cf. macrolepis Leidy, 1879		siliceous	na	45	na	na	0	0	na	-1	-1	low
Tracheleuglypha acolla Bonnet, Thomas, 1955		siliceous	7.5	38	0.197368	-1	-1	0	na	0	-2	low
Tracheleuglypha dentata Deflandre, 1928	Trden	siliceous	10.5	48	0.21875	-1	-1	0	na	0	-2	low
Trigonopyxis arcula Penard, 1912	Trigarc	other	14.5	102.5	0.141463	-1	-1	0	-1	0	-3	low
Trigonopyxis arcula size1	Trigarcb	other	24.5	124.75	0.196393	-1	-1	0	na	0	-2	low
Trigonopyxis arcula size2		other	24.5	204	0.120098	-1	-1	0	na	0	-2	low
Trigonopyxis size3		other	14.5	80.85	0.179344	-1	-1	0	na	0	-2	low
Trigonopyxis arcula major Chardez, 1960		other	24.5	137.7	0.177923	-1	0	0	na	0	-1	low
Trinema chardezi Decloitre, 1981		siliceous	11	26.5	0.415094	1	0	1	na	0	2	high
Trinema cf. chardezi	Tchard	siliceous	22.5	45.5	0.494505	1	-1	0	na	-1	-1	low
Trinema complanatum Penard, 1890	Tcompl	siliceous	11.5	43	0.267442	1	0	1	-1	0	1	high
Trinema cf. complanatum size1	Tcom	siliceous	11.5	50	0.23	-1	0	0	na	0	-1	low
Trinema cf. complanatum size2		siliceous	18.5	73.5	0.251701	1	0	0	na	1	2	high
Trinema complanatum v. globulosa Chardez, 1959		siliceous	11.5	60	0.191667	-1	0	0	na	0	-1	low
Trinema enchelys size1 L50 B15	Tench1	siliceous	12	50	0.24	-1	-1	0	na	0	-2	low
Trinema enchelys size 2 L66 B25	Tench2	siliceous	13	61	0.213115	-1	0	0	na	0	-1	low
Trinema enchelys size3 L71 B30		siliceous	13	76	0.171053	-1	-1	0	na	0	-2	low
Trinema enchelys biconvexa Awerintzew, 1907		siliceous	7.5	30.6	0.24	-1	0	0	na	0	-1	low
Trinema grandis (Chardez, 1960) Golemansky, 1963		siliceous	33	129	0.255814	1	0	0	na	1	2	high
Trinema sp. L36 B15	Tsp	siliceous	4.5	35.7	0.12605	-1	0	0	na	0	-1	low
Trinema sp. L30		siliceous	4.5	30	0.15	-1	-1	0	na	0	-2	low
Trinema lineare size L51 B15	Tlin	siliceous	4.5	51	0.0882353	-1	0	1	na	1	1	high
Trinema lineare v. minuscula Chardez, 1968	Tlimi	siliceous	4.5	20	0.225	-1	0	0	na	0	-1	low
Trinema lineare v. truncatum Chardez, 1968		siliceous	4.5	42.5	0.105882	-1	-1	0	na	0	-2	low
Trinema penardi Thomas, Chardez, 1958		siliceous	12.5	45	0.277778	1	0	1	na	0	2	high
Trinema sp. (quadratic)	T56	siliceous	11.5	53.5	0.214953	-1	0	0	na	0	-1	low
cf Trigonopyxis sp.		other	60	239.7	0.250313	1	0	0	na	0	1	high
sp.	sp102	other	25	102	0.245098	1	0	0	na	0	1	high
na = not available
* For details on PLFAs/NLFA and Pearson correlation coefficients used to investigate correlations between environmental factors and individual testate amoebae species in litter and soil see S1 Table, for mean values see S2 Table.
Scoring "-1" = low trophic level; scoring "+1" = high trophic level.
Positive correlations between testate amoebae species and bacterial and/or fungal and/or algal PLFAs were taken to group species into low trophic level taxa (scoring -1).
Positive correlations between testate amoebae species and PLFAs of single and multicellular eukaryotes (animal markers) were taken to group species into high trophic level taxa (scoring +1).
The ratio between aperture diameter and shell size was used to assigne species to low and high trophic level with a ratio < 0.25 indicating low trophic level (scoring -1) and a ratio > 0.25 indicating high trophic level (scoring +1).
Species with negative coefficients were assigned to the low trophic level, those with positive coefficients to the high.
For food preferences see:
Lamentowicz M, Bragazza L, Buttler A, Jassey VEJ, Mitchell E A D. 2013 Seasonal patterns of testate amoeba diversity, community structure and species–environment relationships in four Sphagnum-dominated peatlands along a 1300 m altitudinal gradient in Switzerland. Soil Biol. Biochem. 67: 1–11.
Gilbert D, Amblard C, Bourdier G, Francez A-J, Mitchell EAD. Le regime alimentaire des thecamoebiens (Protista, Sarcodina). 2000 L’Année Biol. 39: 57–68.
For size related food see:
Jassey VEJ, Lamentowicz L, Robroek BJM, Gabka M, Rusińska A, Lamentowicz M. 2014. Plant functional diversity drives niche-size-structure of dominant microbial consumers along a poor to extremely rich fen gradient. J Ecol. 102(5): 1150–1162.
Lamentowicz M, Bragazza L, Buttler A, Jassey VEJ, Mitchell E A D. 2013 Seasonal patterns of testate amoeba diversity, community structure and species–environment relationships in four Sphagnum-dominated peatlands along a 1300 m altitudinal gradient in Switzerland. Soil Biol. Biochem. 67: 1–11.
