# Supplementary material for: Changes in Structure and Functioning of Protist (Testate Amoebae) Communities Due to Conversion of Lowland Rainforest into Rubber and Oil Palm Plantations
Source: PLoS One. 2016 Jul 27;11(7):e0160179. doi: 10.1371/journal.pone.0160179 (PMC4963170; doi:10.1371/journal.pone.0160179)
Supplement: S3 Table — (XLSX) [file pone.0160179.s003.xlsx]

## Sheet: env
S2 Table. Means and standard deviation of environmental factors used in the study.
Litter layer		T°C	%	mg Cmic g− 1 dw	pH(CaCl2)	g cm -2	%	%	%	%	%	%	%	%	%	%	%	%	%	%	%	%	%
		soil temperature*	water contents**	microbial biomass**	pH**	litter amount**	Carbon**	Nitrogen**	PLFA i15:0**	PLFA a15:0**	PLFA 15:0**	PLFA 16:1ω7**	PLFA i 17:0**	PLFA cy 17:0**	PLFA 17:0**	PLFA 18:3ω6**	PLFA 18:2ω6,9**	PLFA 18:1ω9c, 18:3ω3**	PLFA 18:1ω9t, 18:1ω7**	PLFA cy 19:0**	PLFA 20:4ω6,9,12,15	PLFA 20:5ω3	PLFA 20:2
rainforest	mean	25.264	178.222	10684.1	4.3025	0.163517	37.6011	1.27107	12.6071	8.39487	6.05849	11.0872	6.99712	8.14354	7.56682	1.34508	18.1256	14.7742	10.3065	10.8789	2.87303	0.577167	1.17426
	SD	0.469268	87.6638	4974.21	0.578045	0.0500412	10.3793	0.284958	5.24941	1.11863	0.468232	3.40804	0.942463	1.72065	0.761494	0.505059	7.71212	1.84292	4.89217	6.43326	1.00309	0.467782	0.740979
jungle rubber	mean	25.4023	203.077	9410.86	5.2	0.108044	39.306	1.43829	13.3661	7.95301	5.67047	11.3274	6.43704	6.93037	6.69232	1.81165	19.8774	16.553	13.7088	8.63417	3.45908	0.887645	1.00181
	SD	0.521812	134.759	5461.8	0.559673	0.0435454	6.74835	0.236972	3.62961	1.73561	0.45089	2.84495	2.06521	1.49322	0.716744	1.3982	1.62825	1.63671	1.54401	4.92843	1.69855	1.17805	0.668008
oil palm	mean	25.9722	128.737	10832.5	5.77625	0.0258833	29.7291	1.33797	10.728	9.62435	6.82381	11.6136	6.62593	6.21835	8.30888	2.02993	16.3052	17.8282	7.70965	4.70032	1.80432	0.58684	1.06861
	SD	0.429788	179.055	11985.2	5.68333	0.105911	40.8837	1.57584	11.1805	7.33525	5.34532	11.7498	5.04973	6.01699	6.85376	0.926057	20.7748	2.82146	6.56925	6.75048	2.45911	0	0.555147
rubber	mean	25.8158	124.414	11123.4	5.30333	0.0893222	40.7333	1.4851	12.155	7.80249	5.43624	11.6257	5.54918	6.63296	6.88616	1.77036	19.894	15.8464	9.99448	6.87407	2.3281	0.267251	0.84357
	SD	0.320931	259.213	10066.8	5.13	0.109378	35.3997	1.33275	13.9778	8.24501	5.57053	11.4326	6.47409	7.10459	6.86076	2.43642	18.865	0.957623	6.04057	8.57486	3.48062	1.10072	1.09048
Soil layer		T°C	%	mg Cmic g− 1 dw	pH(CaCl2)	%	%	%	nmol g – 1 dw	%	%	%	%	%	%	%	%	%	%	%	%	%	%	%	%	%
		soil temperature*	water contents**	microbial biomass**	pH**	Carbon**	Nitrogen**	C-to-N ratio**	NLFA 16:1ω5**	PLFA i15:0**	PLFA a15:0**	PLFA 15:0**	PLFA i16:0**	PLFA 16:1ω7**	PLFA i17:0**	PLFA 17:0**	PLFA cy17:0**	PLFA 18:2ω6,9**	PLFA 18:1ω9c, 18:3ω3**	PLFA 18:1ω9t, 18:1ω7**	PLFA cy 19:0**	PLFA 20:4ω6,9,12,15	PLFA 20:5ω3**	PLFA 20:2	PLFA 18:3ω6**	total fungal marker (sum of fungal PLFAs)**
rainforest	mean	25.264	68.7289	445.94	3.76375	7.05725	0.374538	17.4189	9.03625	16.456	6.47321	9.42138	17.007	5.67506	11.9145	7.2542	7.0373	7.05699	14.7742	10.3065	18.7602	2.11666	0.434819	0.387036	4.04413	25.8754
	SD	0.469268	47.9852	115.494	0.380674	6.74392	0.152631	9.26181	6.78186	10.9645	6.28805	6.67959	5.48715	3.22462	4.19523	2.76902	1.30644	4.99786	1.84292	4.89217	11.1094	2.04502	0.834245	0.458506	3.60957	4.12795
jungle rubber	mean	25.4023	76.5728	617.117	4.24875	4.65995	0.333212	13.9601	11.5925	17.1358	12.391	6.58751	15.8273	7.78079	14.0534	6.25583	6.50576	7.13339	16.553	13.7088	16.6607	4.93459	0.32113	1.03343	1.83155	25.5179
	SD	0.521812	42.307	227.643	0.153478	1.65846	0.112703	1.26115	2.90751	10.6396	1.15528	0.490366	1.11597	0.991539	0.922308	0.341399	2.6459	3.34554	1.63671	1.54401	9.80148	1.35736	0.699628	1.65915	1.90182	3.22718
oil palm	mean	25.9722	58.5926	516.1	4.635	3.24537	0.252243	12.9456	10.1212	27.584	7.3018	5.12887	17.2137	11.7758	16.4385	7.33798	8.44207	9.47225	17.8282	7.70965	20.4266	1.78332	0	0.0988178	1.16113	28.4616
	SD	0.429788	38.8175	223.946	0.335474	1.36981	0.11041	1.49971	5.84327	2.86048	7.88301	2.65206	1.65827	2.8885	1.15858	3.61473	1.62625	3.37891	2.82146	6.56925	7.80418	1.43052	0	0.279499	1.26392	6.36357
rubber	mean	25.789	69.0017	418.403	4.34	3.23848	0.257656	12.2856	11.8186	19.0468	7.37384	6.54765	15.3528	7.47802	15.4678	8.34508	8.21505	10.3688	15.8464	9.99448	14.1211	5.87844	2.99948	0.583803	0.271336	26.4865
	SD	0.336849	38.6474	121.817	0.139403	1.42165	0.0965399	1.90485	4.36644	9.33569	4.96415	0.910354	3.09978	3.12226	4.10586	3.95413	1.74854	0.9566	0.957623	6.04057	8.44108	6.46711	5.12357	1.45503	0.379104	1.26206
*Soil temperature was determined in the top soil using a digital thermometer.
**Data taken from Krashevska V, Klarner B, Widyastuti R, Maraun M, Scheu S (2015) Impact of tropical lowland rainforest conversion into rubber and oil palm plantations on soil microbial communities. Biol. Fertil. Soils. 51(6): 697–705.
Notes to PLFA and NLFA markers :
PLFAs i15:0, a15:0, 15:0, i16:0, 16:1ω7, 17:0, i17:0, cy17:0, 18:1ω7, and cy19:0 was used to represent bacterial PLFAs (Frostegård and Bååth 1996).
PLFAs 16:1ω7, cy17:0, and cy19:0 was used as relative marker for Gram-negative, and PLFAs i15:0, a15:0, i16:0, and i17:0 as relative marker for Gram-positive bacteria (Zelles 1997, 1999).
PLFAs 18:2ω6,9, 18:3ω6, 18:3ω3 were used to represent relative markers for fungi (Frostegård and Bååth 1996; Ruess and Chamberlain 2010).
PLFAs 20:2 and PLFA 20:4ω6,9,12,15 were used as relative animal markers (Salomonova et al. 2003; Chamberlain et al.2005).
PLFA 20:5ω3 was used as relative marker for algae (Dunstan et al. 1994, Boschker et al. 2005).
NLFA 16:1ω5c was used as a marker for arbuscular mycorrhizal fungi (AMF; Ngosong et al. 2012).
For details see References:
Boschker, H. T. S. et al. (2005) Biomarker and carbon isotopic constraints on bacterial and algal community structure and functioning in a turbid tidal estuary. – Limnol. Oceanogr. 50: 70–80.
Chamberlain, P. M. et al. (2005) Fatty acid composition and change in Collembola fed diﬀ ering diets: identiﬁ cation of trophic biomarkers. – Soil Biol. Biochem. 37: 1608–1624.
Dunstan, G. A. et al. (1994) Essential polyunsaturated fatty-acids from 14 species of diatom (Bacillariophyceae). – Phytochemistry 35: 155–161.
Frostegård A, Bååth E (1996) The use of phospholipid fatty acid analysis to estimate bacterial and fungal biomass in soil. Biol. Fertil. Soils 22: 59 –65.
Krashevska V, Klarner B, Widyastuti R, Maraun M, Scheu S (2015) Impact of tropical lowland rainforest conversion into rubber and oil palm plantations on soil microbial communities. Biol.Fertil. Soils 51(6): 697–705.
Ngosong C, Gabriel E, Ruess L (2012) Use of the signature fatty acid 16:1ω5 as a tool to determine the distribution of arbuscular mycorrhizal fungi in soil. J. Lipids 2012:236807.
Ruess L, Chamberlain PM (2010) The fat that matters: soil food web analysis using fatty acids and their carbon stable isotope signature. Soil. Biol. Biochem. 42:1898 – 1910.
Salomonová, S. et al. (2003) Determination of phospholipid fatty acids in sediments. – Acta Univ. Palack. Olomuc. Fac. Rerum Natur. 42: 39–49.
Zelles L (1997) Phospholipid fatty acid proﬁ les in selected members of soil microbial communities. – Chemosphere 35: 275–294.
Zelles L (1999) Fatty acid patterns of phospholipids and lipopolysaccharides in the characterisation of microbial communities in soil: a review. – Biol. Fertil. Soils 29: 111–129.
