# Supplementary material for: Changes in Structure and Functioning of Protist (Testate Amoebae) Communities Due to Conversion of Lowland Rainforest into Rubber and Oil Palm Plantations
Source: PLoS One. 2016 Jul 27;11(7):e0160179. doi: 10.1371/journal.pone.0160179 (PMC4963170; doi:10.1371/journal.pone.0160179)
Supplement: S4 Table — (XLSX) [file pone.0160179.s004.xlsx]

## Sheet: pearson litter species
S1 Table. Pearson correlations between environmental factors and density of testate amoebae species (litter layer).
		soil temperature	water contents	microbial biomass	pH	litter amount	Carbon	Nitrogen	PLFA i15:0 (Gr+)	PLFA a15:0 (Gr+)	PLFA 15:0 (bacterial)	PLFA 16:1ω7 (Gr-)	PLFA i 17:0 (Gr+)	PLFA cy 17:0 (Gr-)	PLFA 17:0 (Bacterial)	PLFA 18:3ω6 (Fungi)	PLFA 18:2ω6,9 (Fungi)	PLFA 18:1ω9c, 18:3ω3 (Fungi)	PLFA 18:1ω9t, 18:1ω7 (Bacterial)	PLFA cy19:0 (Gr-)	PLFA 20:4ω6,9,12,15 (Animal, eukaryotes)	PLFA 20:5ω3 (Algae)	PLFA 20:2 (Animal, eukaryotes)
Arcella arenaria Greeff, 1866	r	0.2663	-0.0727	-0.1161	0.384	-0.2741	-0.2427	-0.1817	0.2003	0.4162	0.3014	0.2497	0.0307	0.0512	-0.2573	-0.1772	0.1567	-0.1793	0.1754	0.0553	-0.4189	-0.2489	0.0303
	p	0.179	0.719	0.564	0.048	0.167	0.223	0.365	0.316	0.031	0.127	0.209	0.879	0.8	0.195	0.377	0.435	0.371	0.381	0.784	0.03	0.211	0.881
Argynnia caudata Leidy, 1879	r	-0.1147	0.6424	-0.1943	-0.1644	0.2315	-0.0605	0.1	0.2306	0.0614	-0.06	-0.1638	0.3809	0.0294	-0.1651	0.0708	-0.0192	-0.0365	-0.2156	0.3014	0.4805	0.5461	0.2148
	p	0.569	0	0.332	0.413	0.245	0.764	0.62	0.247	0.761	0.766	0.414	0.05	0.884	0.411	0.726	0.924	0.857	0.28	0.127	0.011	0.003	0.282
Centropyxis aerophila Deflandre, 1929	r	-0.1968	-0.1195	-0.0496	0.1786	-0.2898	-0.1797	0.0064	-0.4443	0.1372	0.2907	-0.0187	-0.1906	-0.2336	0.5108	0.1061	-0.5173	0.2251	0.0539	-0.1868	0.0096	0.1423	-0.0406
	p	0.325	0.553	0.806	0.373	0.143	0.37	0.975	0.02	0.495	0.141	0.926	0.341	0.241	0.006	0.598	0.006	0.259	0.789	0.351	0.962	0.479	0.841
Centropyxis cassis (Wallich, 1864) Deflandre, 1929	r	0.0528	-0.0996	0.1373	0.207	-0.0745	0.315	0.1294	0.0748	0.0516	-0.2697	0.2065	-0.2234	0.0377	-0.1629	0.8426	-0.0313	-0.6358	0.2838	0.122	-0.2696	-0.1855	-0.0518
	p	0.794	0.621	0.495	0.3	0.712	0.109	0.52	0.711	0.798	0.174	0.301	0.263	0.852	0.417	0	0.877	0	0.151	0.545	0.174	0.354	0.797
Centropyxis constricta v. minima Decloitre, 1954	r	-0.0617	0.2541	0.0095	-0.0025	0.0372	0.0095	0.0653	-0.0851	-0.3818	0.0785	0.0591	0.0251	-0.0667	-0.073	-0.0444	-0.1294	0.0967	0.2611	-0.0267	0.2357	-0.0617	0.0556
	p	0.76	0.201	0.962	0.99	0.854	0.963	0.746	0.673	0.049	0.697	0.77	0.901	0.741	0.718	0.826	0.52	0.631	0.188	0.895	0.237	0.76	0.783
Centropyxis cf. minuta Deflandre, 1929	r	-0.0869	0.6842	-0.1579	-0.0082	0.1734	-0.0999	0.1023	0.2848	0.1342	-0.007	-0.0508	0.4094	0.0024	-0.2659	-0.0314	0.0517	-0.1084	-0.0944	0.2344	0.3954	0.3844	0.1007
	p	0.667	0	0.431	0.968	0.387	0.62	0.612	0.15	0.505	0.972	0.801	0.034	0.99	0.18	0.876	0.798	0.59	0.64	0.239	0.041	0.048	0.617
Corythion dubium Taranek, 1871	r	-0.1147	0.6424	-0.1943	-0.1644	0.2315	-0.0605	0.1	0.2306	0.0614	-0.06	-0.1638	0.3809	0.0294	-0.1651	0.0708	-0.0192	-0.0365	-0.2156	0.3014	0.4805	0.5461	0.2148
	p	0.569	0	0.332	0.413	0.245	0.764	0.62	0.247	0.761	0.766	0.414	0.05	0.884	0.411	0.726	0.924	0.857	0.28	0.127	0.011	0.003	0.282
Cyclopyxis eurystoma v. parvula Bonnet, Thomas, 1960	r	-0.2746	0.4034	-0.4569	-0.498	0.076	-0.196	-0.1476	0.3135	0.035	0.112	-0.5066	0.3762	0.0272	-0.2813	-0.173	0.0606	-0.1165	-0.4565	0.7439	0.2155	0.0767	-0.025
	p	0.166	0.037	0.017	0.008	0.706	0.327	0.462	0.111	0.862	0.578	0.007	0.053	0.893	0.155	0.388	0.764	0.563	0.017	0	0.28	0.704	0.901
Cyclopyxis cf. kahli Deflandre, 1929	r	0.2671	0.1762	-0.1322	-0.0463	-0.4153	-0.539	-0.3959	-0.1393	0.0907	0.5817	-0.2203	0.2076	-0.0699	0.26	-0.0334	-0.1695	0.1606	-0.2832	0.1051	0.1259	0.2127	0.0957
	p	0.178	0.379	0.511	0.819	0.031	0.004	0.041	0.488	0.653	0.001	0.269	0.299	0.729	0.19	0.868	0.398	0.424	0.152	0.602	0.532	0.287	0.635
Cyclopyxis sp3.	r	-0.0799	-0.0549	-0.1157	0.2045	-0.3963	-0.2618	-0.0505	-0.3929	0.1657	0.4133	-0.0449	-0.2396	-0.2667	0.636	0.1245	-0.5119	0.2576	-0.049	-0.269	0.0028	0.1461	-0.0479
	p	0.692	0.786	0.566	0.306	0.041	0.187	0.802	0.043	0.409	0.032	0.824	0.229	0.179	0	0.536	0.006	0.195	0.808	0.175	0.989	0.467	0.812
Cryptodifflugia oviformis fusca Bonnet, Thomas, 1955	r	-0.0294	-0.166	0.2525	-0.0638	0.2593	0.2297	0.2073	-0.4443	0.0574	-0.0537	0.2286	0.1536	0.4183	0.1119	-0.0365	-0.4285	0.0751	0.2327	-0.1516	-0.1499	0.0184	0.2116
	p	0.884	0.408	0.204	0.752	0.191	0.249	0.299	0.02	0.776	0.79	0.251	0.444	0.03	0.579	0.856	0.026	0.71	0.243	0.45	0.455	0.927	0.289
Euglypha acanthophora Ehrenberg, 1841	r	0.0725	0.2702	0.0747	0.1545	-0.0706	-0.1735	-0.0684	-0.0945	0.0274	0.0494	0.0453	0.1605	-0.0861	-0.0682	-0.1544	0.0897	-0.1536	0.1139	-0.0888	0.0897	-0.1665	-0.4065
	p	0.719	0.173	0.711	0.442	0.726	0.387	0.735	0.639	0.892	0.807	0.822	0.424	0.669	0.735	0.442	0.656	0.444	0.572	0.66	0.656	0.407	0.035
Euglypha ciliata v. glabra Wailes, 1915	r	0.1208	0.2944	-0.2929	-0.391	0.0966	-0.175	-0.1225	0.0815	-0.1783	-0.1029	-0.4492	0.123	-0.0401	-0.0877	-0.1237	-0.0055	0.082	-0.3581	0.3789	0.126	0.0892	-0.3145
	p	0.549	0.136	0.138	0.044	0.632	0.383	0.543	0.686	0.373	0.609	0.019	0.541	0.843	0.663	0.539	0.978	0.684	0.067	0.051	0.531	0.658	0.11
Euglypha compressa Carter, 1864	r	0.0493	0.4726	0.0104	0.114	0.1489	0.0664	0.3442	0.147	-0.0168	-0.1921	-0.0955	0.1873	-0.1822	-0.1803	-0.1593	0.0915	-0.1333	-0.023	0.0287	0.2532	0.0925	-0.2174
	p	0.807	0.013	0.959	0.571	0.459	0.742	0.079	0.464	0.934	0.337	0.636	0.35	0.363	0.368	0.427	0.65	0.507	0.909	0.887	0.203	0.646	0.276
Euglypha compressa f. glabra Wailes, 1915	r	0.0079	0.2712	0.0019	0.0879	0.0725	0.0275	0.1007	0.1089	-0.0795	-0.1498	0.034	0.0682	-0.0971	-0.2282	-0.0831	0.1004	-0.179	0.1465	-0.0321	0.0611	-0.2102	-0.3946
	p	0.969	0.171	0.992	0.663	0.719	0.892	0.617	0.589	0.693	0.456	0.866	0.735	0.63	0.252	0.68	0.618	0.372	0.466	0.874	0.762	0.293	0.042
Euglypha capsiosa Couteaux, 1978	r	0.1004	0.3044	0.0008	0.022	0.2323	0.252	0.5319	0.1311	0.0362	-0.2339	-0.2093	0.1273	-0.0965	-0.0387	-0.0831	-0.0763	-0.0739	-0.1454	0.144	0.1195	0.2128	-0.0091
	p	0.618	0.123	0.997	0.913	0.244	0.205	0.004	0.515	0.858	0.24	0.295	0.527	0.632	0.848	0.68	0.705	0.714	0.469	0.474	0.553	0.287	0.964
Euglypha cristata Leidy, 1879	r	-0.0924	0.711	-0.2563	-0.2563	0.2535	0.0022	0.1599	0.2971	0.0386	-0.0737	-0.1997	0.4821	0.1266	-0.2101	0.003	0.0486	-0.0804	-0.2347	0.4073	0.5153	0.5271	0.2106
	p	0.647	0	0.197	0.197	0.202	0.991	0.426	0.132	0.848	0.715	0.318	0.011	0.529	0.293	0.988	0.81	0.69	0.239	0.035	0.006	0.005	0.292
Euglypha cristata f. decora Jung, 1942	r	-0.22	0.0227	-0.0981	-0.4325	0.1391	-0.1058	-0.22	0.1014	-0.0522	0.0827	-0.2349	0.1416	-0.005	0.0038	-0.111	0.0096	0.0034	-0.2259	0.2879	-0.0031	-0.1097	-0.0733
	p	0.27	0.91	0.626	0.024	0.489	0.599	0.27	0.615	0.796	0.682	0.238	0.481	0.98	0.985	0.581	0.962	0.986	0.257	0.145	0.988	0.586	0.716
Euglypha filifera Penard, 1890	r	0.2736	-0.0061	0.2851	0.2606	-0.0245	0.137	0.5278	0.0507	0.0494	-0.1742	-0.1532	-0.0791	-0.2901	0.2661	-0.1683	-0.083	-0.0663	-0.0623	-0.1846	-0.3277	-0.2113	-0.2486
	p	0.167	0.976	0.15	0.189	0.903	0.496	0.005	0.802	0.807	0.385	0.445	0.695	0.142	0.18	0.402	0.681	0.742	0.758	0.357	0.095	0.29	0.211
Euglypha hyalina Couteaux, 1978	r	0.0915	0.3036	-0.1138	-0.0908	0.0047	-0.0202	-0.121	-0.1903	-0.6124	0.2647	0.0045	0.0591	-0.0692	0.0504	0.0233	-0.2557	0.2289	0.2542	0.0378	0.2522	0.0633	0.0982
	p	0.65	0.124	0.572	0.652	0.981	0.92	0.548	0.342	0.001	0.182	0.982	0.77	0.732	0.803	0.908	0.198	0.251	0.201	0.851	0.204	0.754	0.626
Euglypha laevis (Ehrenberg, 1832) Perty, 1849	r	-0.0526	0.4197	-0.2272	-0.172	-0.1409	-0.1319	0.1268	0.1247	-0.0651	0.1877	-0.3249	0.0996	-0.203	0.1197	0.0222	-0.1322	-0.073	-0.2423	0.2201	0.374	0.1158	0.1032
	p	0.794	0.029	0.254	0.391	0.483	0.512	0.528	0.536	0.747	0.348	0.098	0.621	0.31	0.552	0.912	0.511	0.718	0.223	0.27	0.055	0.565	0.609
Euglypha cf. rotunda sp1 .	r	-0.2042	0.7443	-0.2129	-0.2711	0.2038	-0.1208	0.0731	0.3666	0.0493	-0.069	-0.2287	0.5129	0.0226	-0.2727	0.0156	0.0071	-0.0903	-0.2704	0.3812	0.516	0.4638	0.1363
	p	0.307	0	0.286	0.171	0.308	0.549	0.717	0.06	0.807	0.732	0.251	0.006	0.911	0.169	0.938	0.972	0.654	0.173	0.05	0.006	0.015	0.498
Euglypha cf. rotunda sp3 .	r	-0.0144	-0.081	0.1786	-0.2598	0.3715	0.096	0.0979	-0.3298	-0.068	-0.2006	0.0403	0.0829	0.3908	0.0478	-0.0855	-0.2833	0.1865	0.0485	-0.0467	-0.0693	0.0499	0.0223
	p	0.943	0.688	0.373	0.191	0.056	0.634	0.627	0.093	0.736	0.316	0.842	0.681	0.044	0.813	0.672	0.152	0.352	0.81	0.817	0.731	0.805	0.912
Euglypha simplex Decloitre, 1965	r	-0.0964	0.7456	-0.2645	-0.155	0.1968	-0.041	0.1374	0.2741	0.0032	-0.0969	-0.1999	0.4538	-0.0177	-0.2625	-0.0358	0.0351	-0.0972	-0.2024	0.3176	0.5241	0.4694	0.0773
	p	0.632	0	0.182	0.44	0.325	0.839	0.494	0.166	0.987	0.631	0.317	0.017	0.93	0.186	0.859	0.862	0.63	0.311	0.106	0.005	0.013	0.702
Euglypha tuberculata Dujardin, 1841	r	-0.2329	0.0127	-0.1771	-0.4504	0.1451	-0.0322	-0.1816	0.1122	-0.1006	0.055	-0.2878	0.1372	-0.0001	-0.0422	-0.1182	0.0426	-0.0009	-0.2732	0.3536	0.043	-0.0625	-0.0531
	p	0.242	0.95	0.377	0.018	0.47	0.873	0.365	0.577	0.618	0.785	0.145	0.495	10	0.835	0.557	0.833	0.996	0.168	0.07	0.831	0.757	0.792
Euglypha cf. minor	r	-0.1463	0.5869	-0.2699	-0.2544	0.1599	0.0516	0.0875	0.3052	-0.0156	-0.1722	-0.2225	0.3814	-0.0152	-0.3121	0.1415	0.0444	-0.2696	-0.1994	0.4176	0.3957	0.3262	0.0618
	p	0.466	0.001	0.173	0.2	0.426	0.798	0.664	0.122	0.939	0.39	0.265	0.05	0.94	0.113	0.482	0.826	0.174	0.319	0.03	0.041	0.097	0.759
Heleopera minuta Decloitre, 1966	r	0.2137	0.0163	-0.0324	0.3462	-0.3051	-0.1769	-0.0611	0.1892	0.4146	0.3619	0.2017	0.1099	0.0079	-0.2098	-0.1538	0.1337	-0.1628	0.1122	0.1193	-0.3236	-0.1855	0.132
	p	0.285	0.936	0.873	0.077	0.122	0.378	0.762	0.345	0.032	0.064	0.313	0.585	0.969	0.294	0.444	0.506	0.417	0.577	0.553	0.1	0.354	0.511
Heleopera petricola Leidy, 1879	r	-0.2018	0.0137	-0.2316	-0.4675	0.3044	-0.0217	-0.1841	0.0735	-0.227	-0.0847	-0.3919	-0.0191	0.0307	-0.0857	-0.0886	0.07	0.1214	-0.3537	0.3949	0.0778	0.0139	-0.2451
	p	0.313	0.946	0.245	0.014	0.123	0.914	0.358	0.716	0.255	0.674	0.043	0.925	0.879	0.671	0.66	0.729	0.546	0.07	0.041	0.7	0.945	0.218
Heleopera sylvatica Penard, 1890	r	-0.1333	0.2226	-0.1314	-0.2535	0.0089	0.1032	0.0017	0.2143	0.0105	-0.0843	-0.1791	0.1404	0.052	-0.1661	0.4737	-0.0603	-0.5245	-0.0511	0.5262	-0.0616	-0.154	-0.0958
	p	0.507	0.264	0.513	0.202	0.965	0.609	0.993	0.283	0.959	0.676	0.371	0.485	0.797	0.408	0.013	0.765	0.005	0.8	0.005	0.76	0.443	0.635
Hyalosphenia sp.	r	-0.1968	-0.1195	-0.0496	0.1786	-0.2898	-0.1797	0.0064	-0.4443	0.1372	0.2907	-0.0187	-0.1906	-0.2336	0.5108	0.1061	-0.5173	0.2251	0.0539	-0.1868	0.0096	0.1423	-0.0406
	p	0.325	0.553	0.806	0.373	0.143	0.37	0.975	0.02	0.495	0.141	0.926	0.341	0.241	0.006	0.598	0.006	0.259	0.789	0.351	0.962	0.479	0.841
Hyalosphenia subflava L82 B51	r	-0.2848	0.7142	-0.3127	-0.4623	0.3356	-0.1228	0.0156	0.2995	-0.0177	-0.0678	-0.3918	0.4568	0.057	-0.199	-0.0003	-0.0141	-0.0095	-0.4056	0.559	0.5439	0.511	0.1598
	p	0.15	0	0.112	0.015	0.087	0.542	0.938	0.129	0.93	0.737	0.043	0.017	0.778	0.32	0.999	0.944	0.963	0.036	0.002	0.003	0.006	0.426
Microchlamys sp.	r	0.215	-0.2059	0.0486	0.1428	-0.4193	-0.2106	-0.2503	-0.1831	0.2018	0.0931	0.0852	0.1703	0.0704	0.0192	0.1267	0.0675	-0.1989	0.0054	-0.2198	-0.0106	0.0115	-0.0968
	p	0.281	0.303	0.81	0.477	0.029	0.292	0.208	0.361	0.313	0.644	0.673	0.396	0.727	0.924	0.529	0.738	0.32	0.979	0.271	0.958	0.955	0.631
Microchlamys cf. patella	r	0.2412	0.0395	0.2843	0.3631	-0.0744	0.1724	0.4797	0.0774	0.1014	-0.2454	-0.0684	-0.1222	-0.2818	0.2076	0.2547	-0.1437	-0.328	0.0274	-0.1398	-0.3542	-0.1686	-0.232
	p	0.226	0.845	0.151	0.063	0.712	0.39	0.011	0.701	0.615	0.217	0.735	0.544	0.154	0.299	0.2	0.475	0.095	0.892	0.487	0.07	0.401	0.244
Nebela barbata Leidy, 1874	r	-0.1147	0.6424	-0.1943	-0.1644	0.2315	-0.0605	0.1	0.2306	0.0614	-0.06	-0.1638	0.3809	0.0294	-0.1651	0.0708	-0.0192	-0.0365	-0.2156	0.3014	0.4805	0.5461	0.2148
	p	0.569	0	0.332	0.413	0.245	0.764	0.62	0.247	0.761	0.766	0.414	0.05	0.884	0.411	0.726	0.924	0.857	0.28	0.127	0.011	0.003	0.282
Nebela cf. penardiana	r	0.2178	0.0424	0.0269	0.1044	-0.1213	0.1548	0.4168	0.0716	-0.0441	-0.1856	-0.2502	0.0417	-0.2335	0.1085	-0.1762	-0.0157	-0.0641	-0.1884	-0.0197	-0.1135	-0.0163	-0.0645
	p	0.275	0.834	0.894	0.604	0.547	0.441	0.031	0.723	0.827	0.354	0.208	0.836	0.241	0.59	0.379	0.938	0.751	0.347	0.922	0.573	0.936	0.749
Phryganella acropodia Hertwig, Lesser, 1874	r	0.2724	-0.0917	-0.2972	0.0751	-0.4491	-0.4234	-0.3983	-0.1465	-0.1072	0.5293	-0.1433	-0.012	-0.2666	0.3791	0.146	-0.1218	0.2718	-0.1979	-0.3255	0.3936	0.4437	0.3078
	p	0.169	0.649	0.132	0.71	0.019	0.028	0.04	0.466	0.595	0.005	0.476	0.953	0.179	0.051	0.467	0.545	0.17	0.322	0.098	0.042	0.02	0.118
Physochilla griseola Wailes, Penard, 1911	r	-0.1147	0.6424	-0.1943	-0.1644	0.2315	-0.0605	0.1	0.2306	0.0614	-0.06	-0.1638	0.3809	0.0294	-0.1651	0.0708	-0.0192	-0.0365	-0.2156	0.3014	0.4805	0.5461	0.2148
	p	0.569	0	0.332	0.413	0.245	0.764	0.62	0.247	0.761	0.766	0.414	0.05	0.884	0.411	0.726	0.924	0.857	0.28	0.127	0.011	0.003	0.282
Plagiopyxis declivis Thomas, 1958	r	-0.0973	0.1413	-0.1633	-0.4987	0.2041	-0.2353	-0.2051	0.0533	-0.1995	-0.1725	-0.4259	0.0234	-0.0145	-0.067	-0.118	-0.0008	0.1774	-0.3776	0.3086	0.1161	0.0454	-0.2285
	p	0.629	0.482	0.416	0.008	0.307	0.237	0.305	0.792	0.318	0.39	0.027	0.908	0.943	0.74	0.558	0.997	0.376	0.052	0.117	0.564	0.822	0.252
Plagiopyxis minuta Bonnet, 1959	r	0.2303	0.0269	0.2853	0.2663	-0.0203	0.1023	0.4804	0.0565	0.0637	-0.1488	-0.1396	-0.0348	-0.2592	0.2892	-0.1538	-0.098	-0.0638	-0.0661	-0.1961	-0.3236	-0.1855	-0.2426
	p	0.248	0.894	0.149	0.179	0.92	0.612	0.011	0.78	0.752	0.459	0.487	0.863	0.192	0.143	0.444	0.627	0.752	0.743	0.327	0.1	0.354	0.223
Plagiopyxis sp.	r	0.3236	0.1326	-0.2798	0.0099	-0.3849	-0.121	-0.1032	-0.0348	-0.198	0.3589	-0.1274	-0.0424	-0.1095	0.3032	0.0915	-0.1546	0.2158	-0.2031	-0.1433	0.1851	0.2526	0.2479
	p	0.1	0.51	0.158	0.961	0.047	0.548	0.608	0.863	0.322	0.066	0.527	0.834	0.587	0.124	0.65	0.441	0.28	0.31	0.476	0.355	0.204	0.212
Pseudodifflugia gracilis v. terricola	r	0.0131	0.2915	-0.3943	-0.4282	-0.0356	-0.0316	-0.0605	0.1688	-0.1122	0.057	-0.4357	0.3214	-0.0454	-0.1176	-0.1679	0.023	-0.0938	-0.3532	0.5119	0.162	0.0605	-0.0832
	p	0.948	0.14	0.042	0.026	0.86	0.876	0.765	0.4	0.577	0.778	0.023	0.102	0.822	0.559	0.402	0.91	0.642	0.071	0.006	0.419	0.764	0.68
Pyxidicula size2	r	0.1856	-0.1349	-0.0509	0.1528	-0.2478	-0.4159	-0.3938	-0.0442	-0.1204	-0.2842	-0.1924	-0.1954	-0.482	-0.1689	-0.1185	0.1294	0.2993	-0.2716	-0.1752	-0.0217	0.1017	-0.0274
	p	0.354	0.502	0.801	0.447	0.213	0.031	0.042	0.827	0.55	0.151	0.336	0.329	0.011	0.4	0.556	0.52	0.129	0.171	0.382	0.914	0.614	0.892
Pyxidicula size3	r	-0.22	0.0227	-0.0981	-0.4325	0.1391	-0.1058	-0.22	0.1014	-0.0522	0.0827	-0.2349	0.1416	-0.005	0.0038	-0.111	0.0096	0.0034	-0.2259	0.2879	-0.0031	-0.1097	-0.0733
	p	0.27	0.91	0.626	0.024	0.489	0.599	0.27	0.615	0.796	0.682	0.238	0.481	0.98	0.985	0.581	0.962	0.986	0.257	0.145	0.988	0.586	0.716
Quadrulella symmetrica (Wallich, 1863) Schulze, 1875	r	-0.1992	0.476	-0.2541	-0.1424	0.319	0.1044	0.1255	0.2032	-0.0255	-0.06	-0.1836	0.2471	0.082	-0.1896	0.0872	0.0399	-0.0271	-0.2155	0.3669	0.4307	0.4829	0.1326
	p	0.319	0.012	0.201	0.479	0.105	0.604	0.533	0.309	0.9	0.766	0.359	0.214	0.684	0.344	0.666	0.843	0.893	0.28	0.06	0.025	0.011	0.51
Sphenoderia fissirostris Penard, 1890	r	-0.2291	0.534	-0.218	-0.4009	0.2735	-0.1145	-0.0553	0.2494	0.0174	0.0026	-0.2781	0.3959	0.0207	-0.1312	-0.0115	-0.0096	-0.0274	-0.3144	0.4222	0.3869	0.374	0.1284
	p	0.25	0.004	0.275	0.038	0.167	0.569	0.784	0.21	0.931	0.99	0.16	0.041	0.918	0.514	0.955	0.962	0.892	0.11	0.028	0.046	0.055	0.523
Tracheleuglypha acolla Bonnet, Thomas, 1955	r	0.1032	0.2177	-0.2381	-0.388	0.1305	-0.1914	-0.1455	0.0467	-0.2025	-0.1616	-0.4277	0.0408	-0.0427	-0.0805	-0.1129	0.0039	0.1419	-0.3553	0.3067	0.1111	0.092	-0.3137
	p	0.608	0.275	0.232	0.046	0.517	0.339	0.469	0.817	0.311	0.421	0.026	0.84	0.833	0.69	0.575	0.985	0.48	0.069	0.12	0.581	0.648	0.111
Tracheleuglypha dentata Deflandre, 1928	r	-0.1531	0.2724	0.1625	0.1455	0.053	0.2218	0.307	0.2461	-0.0038	-0.3027	0.1121	0.118	0.0045	-0.2521	0.1412	0.0919	-0.4401	0.2094	0.0459	-0.0678	-0.2861	-0.3125
	p	0.446	0.169	0.418	0.469	0.793	0.266	0.119	0.216	0.985	0.125	0.578	0.558	0.982	0.205	0.482	0.649	0.022	0.294	0.82	0.737	0.148	0.112
Trigonopyxis arcula Penard, 1912	r	-0.1523	0.5818	-0.3466	-0.6241	0.2411	-0.1886	-0.1263	0.249	-0.1321	-0.068	-0.5494	0.3442	0.0019	-0.1509	-0.1513	0.0026	0.0355	-0.4871	0.6699	0.3103	0.2018	-0.1725
	p	0.448	0.001	0.077	0.001	0.226	0.346	0.53	0.21	0.511	0.736	0.003	0.079	0.993	0.452	0.451	0.99	0.86	0.01	0	0.115	0.313	0.39
Trigonopyxis arcula size1	r	-0.0053	0.4269	-0.2741	-0.4562	0.2259	0.0671	0.1746	0.1694	-0.057	-0.0901	-0.3745	0.3096	-0.0409	-0.2152	-0.1117	-0.0213	-0.057	-0.3143	0.5181	0.3518	0.2766	0.1028
	p	0.979	0.026	0.166	0.017	0.257	0.739	0.384	0.398	0.778	0.655	0.054	0.116	0.839	0.281	0.579	0.916	0.778	0.11	0.006	0.072	0.163	0.61
Trigonopyxis arcula size2	r	-0.1968	-0.1195	-0.0496	0.1786	-0.2898	-0.1797	0.0064	-0.4443	0.1372	0.2907	-0.0187	-0.1906	-0.2336	0.5108	0.1061	-0.5173	0.2251	0.0539	-0.1868	0.0096	0.1423	-0.0406
	p	0.325	0.553	0.806	0.373	0.143	0.37	0.975	0.02	0.495	0.141	0.926	0.341	0.241	0.006	0.598	0.006	0.259	0.789	0.351	0.962	0.479	0.841
Trinema cf. chardezi	r	-0.0328	0.6754	-0.3428	-0.3668	0.1722	-0.0891	0.0579	0.1982	-0.0064	0.0132	-0.3732	0.486	0.07	-0.1472	-0.0576	-0.0988	-0.0807	-0.3133	0.5324	0.3775	0.3567	0.0044
	p	0.871	0	0.08	0.06	0.39	0.658	0.774	0.322	0.975	0.948	0.055	0.01	0.728	0.464	0.775	0.624	0.689	0.112	0.004	0.052	0.068	0.983
Trinema complanatum Penard, 1890	r	-0.1664	0.6896	-0.4534	-0.3926	0.2586	0.027	0.126	0.2745	-0.1262	-0.0852	-0.4344	0.4313	0.0536	-0.2451	0.002	0.0118	-0.0366	-0.414	0.5723	0.6023	0.5715	0.1598
	p	0.407	0	0.018	0.043	0.193	0.894	0.531	0.166	0.531	0.673	0.024	0.025	0.791	0.218	0.992	0.953	0.856	0.032	0.002	0.001	0.002	0.426
Trinema cf. complanatum size2	r	-0.4158	0.2113	-0.0487	-0.3062	0.0826	-0.1285	-0.0096	0.13	0.0348	0.0443	-0.1767	0.2239	0.0987	-0.0448	-0.0445	-0.0718	-0.0531	-0.1364	0.2994	0.1789	-0.0216	0.1793
	p	0.031	0.29	0.809	0.12	0.682	0.523	0.962	0.518	0.863	0.826	0.378	0.262	0.624	0.824	0.825	0.722	0.792	0.497	0.129	0.372	0.915	0.371
Trinema enchelys size1 L50 B15	r	0.0398	0.2626	-0.0006	-0.1443	0.1589	-0.0917	0.072	0.0841	-0.2269	-0.1917	-0.2602	0.061	-0.1884	-0.053	-0.2542	0.02	0.0485	-0.1284	0.0328	0.0173	-0.1624	-0.4583
	p	0.844	0.186	0.998	0.473	0.428	0.649	0.721	0.677	0.255	0.338	0.19	0.762	0.347	0.793	0.201	0.921	0.81	0.523	0.871	0.932	0.418	0.016
Trinema lineare size L51 B15	r	-0.3166	0.6567	-0.1074	-0.2175	0.2681	-0.0758	0.1062	0.2125	-0.0352	-0.0884	-0.1085	0.4672	0.0788	-0.2488	-0.15	-0.0149	-0.1045	-0.0577	0.215	0.4167	0.1586	-0.0511
	p	0.108	0	0.594	0.276	0.176	0.707	0.598	0.287	0.862	0.661	0.59	0.014	0.696	0.211	0.455	0.941	0.604	0.775	0.281	0.031	0.429	0.8
Trinema lineare v. truncatum Chardez, 1968	r	-0.0294	-0.166	0.2525	-0.0638	0.2593	0.2297	0.2073	-0.4443	0.0574	-0.0537	0.2286	0.1536	0.4183	0.1119	-0.0365	-0.4285	0.0751	0.2327	-0.1516	-0.1499	0.0184	0.2116
	p	0.884	0.408	0.204	0.752	0.191	0.249	0.299	0.02	0.776	0.79	0.251	0.444	0.03	0.579	0.856	0.026	0.71	0.243	0.45	0.455	0.927	0.289
cf Trigonopyxis sp.	r	-0.4158	0.2113	-0.0487	-0.3062	0.0826	-0.1285	-0.0096	0.13	0.0348	0.0443	-0.1767	0.2239	0.0987	-0.0448	-0.0445	-0.0718	-0.0531	-0.1364	0.2994	0.1789	-0.0216	0.1793
	p	0.031	0.29	0.809	0.12	0.682	0.523	0.962	0.518	0.863	0.826	0.378	0.262	0.624	0.824	0.825	0.722	0.792	0.497	0.129	0.372	0.915	0.371
Cyclopyxis sp.	r	0.1981	-0.1189	0.2789	0.2199	-0.2541	-0.3078	-0.2487	-0.4443	0.1548	0.1758	0.0983	-0.0412	-0.0551	0.2049	0.0198	0.0401	-0.0676	0.0585	-0.1999	-0.0197	-0.0586	-0.1698
	p	0.322	0.555	0.159	0.271	0.201	0.118	0.211	0.02	0.441	0.38	0.626	0.838	0.785	0.305	0.922	0.843	0.737	0.772	0.318	0.922	0.771	0.397
Marked in red correlations are significant at p < 0.05
Gr+, for Gram-positive bacteria; Gr-, for Gram-negative bacteria
Notes to PLFA and NLFA markers :
PLFAs i15:0, a15:0, 15:0, i16:0, 16:1ω7, 17:0, i17:0, cy17:0, 18:1ω7, and cy19:0 was used to represent bacterial PLFAs (Frostegård and Bååth 1996).
PLFAs 16:1ω7, cy17:0, and cy19:0 was used as relative marker for Gram-negative, and PLFAs i15:0, a15:0, i16:0, and i17:0 as relative marker for Gram-positive bacteria (Zelles 1997, 1999).
PLFAs 18:2ω6,9, 18:3ω6, 18:3ω3 were used to represent relative markers for fungi (Frostegård and Bååth 1996; Ruess and Chamberlain 2010).
PLFAs 20:2 and PLFA 20:4ω6,9,12,15 were used as relative animal markers (Salomonova et al. 2003; Chamberlain et al.2005).
PLFA 20:5ω3 was used as relative marker for algae (Dunstan et al. 1994, Boschker et al. 2005).
For details see References:
Boschker, H. T. S. et al. (2005) Biomarker and carbon isotopic constraints on bacterial and algal community structure and functioning in a turbid tidal estuary. – Limnol. Oceanogr. 50: 70–80.
Chamberlain, P. M. et al. (2005) Fatty acid composition and change in Collembola fed diﬀ ering diets: identiﬁ cation of trophic biomarkers. – Soil Biol. Biochem. 37: 1608–1624.
Dunstan, G. A. et al. (1994) Essential polyunsaturated fatty-acids from 14 species of diatom (Bacillariophyceae). – Phytochemistry 35: 155–161.
Frostegård A, Bååth E (1996) The use of phospholipid fatty acid analysis to estimate bacterial and fungal biomass in soil. Biol. Fertil. Soils 22: 59 –65.
Krashevska V, Klarner B, Widyastuti R, Maraun M, Scheu S (2015) Impact of tropical lowland rainforest conversion into rubber and oil palm plantations on soil microbial communities. Biol.Fertil. Soils 51(6): 697–705.
Ngosong C, Gabriel E, Ruess L (2012) Use of the signature fatty acid 16:1ω5 as a tool to determine the distribution of arbuscular mycorrhizal fungi in soil. J. Lipids 2012:236807.
Ruess L, Chamberlain PM (2010) The fat that matters: soil food web analysis using fatty acids and their carbon stable isotope signature. Soil. Biol. Biochem. 42:1898 – 1910.
Salomonová, S. et al. (2003) Determination of phospholipid fatty acids in sediments. – Acta Univ. Palack. Olomuc. Fac. Rerum Natur. 42: 39–49.
Zelles L (1997) Phospholipid fatty acid proﬁ les in selected members of soil microbial communities. – Chemosphere 35: 275–294.
Zelles L (1999) Fatty acid patterns of phospholipids and lipopolysaccharides in the characterisation of microbial communities in soil: a review. – Biol. Fertil. Soils 29: 111–129.

## Sheet: pearson soil species
S1 Table. Pearson correlations between environmental factors and density of testate amoebae species (soil layer).
		soil temperature	water contents	microbial biomass	pH	Carbon	Nitrogen	C-to-N ratio	NLFA 16:1ω5 (AMF)	PLFA 18:2ω6,9 (Fungi)	PLFA 20:4ω6,9,12,15 (Animal, eukaryotes)	PLFA 20:5ω3 (Algae)	PLFA 20:2 (Animal, eukaryotes)	PLFA i15:0 (Gr+)	PLFA a15:0 (Gr+)	PLFA 15:0 (Bacterial)	PLFA i16:0 (Gr+)	PLFA 16:1ω7 (Gr-)	PLFA i17:0 (Gr+)	PLFA cy17:0 (Gr-)	PLFA 17:0 (bacterial)	PLFA 18:3ω6 (Fungi)	PLFA 18:1ω9c, 18:3ω3 (Fungi)	PLFA 18:1ω9t, 18:1ω7 (Bacterial)	PLFA cy 19:0 (Gr-)
Arcella arenaria Greeff, 1866	r	-0.3144	0.2969	0.2297	-0.0282	0.0774	0.1986	0.0375	-0.1273	-0.0912	0.0804	-0.0674	0.1182	-0.4381	0.177	0.0248	-0.0663	0.0201	-0.0116	-0.0065	-0.0752	0.3953	0.0074	0.1758	0.1296
	p	0.118	0.141	0.259	0.891	0.707	0.331	0.856	0.535	0.658	0.696	0.744	0.565	0.025	0.387	0.904	0.748	0.922	0.955	0.975	0.715	0.046	0.971	0.39	0.528
Arcella sp.	r	-0.1151	-0.1885	0.1014	0.2633	-0.0838	-0.2008	0.0319	-0.1535	0.5	-0.05	-0.0674	-0.0966	0.1775	-0.2804	0.1586	0.1207	0.4869	0.1415	0.2122	0.1493	0.1651	0.62	-0.3838	0.1258
	p	0.576	0.357	0.622	0.194	0.684	0.325	0.877	0.454	0.009	0.808	0.744	0.639	0.386	0.165	0.439	0.557	0.012	0.491	0.298	0.467	0.42	0.001	0.053	0.54
Argynnia caudata Leidy, 1879	r	-0.251	0.4221	-0.2042	-0.6816	0.9545	0.5908	0.9535	-0.273	-0.0064	-0.0483	-0.0431	-0.0065	-0.4381	0.1569	0.4216	0.702	0.0109	-0.0013	0.1633	-0.032	0.0694	0.0275	0.0954	-0.3816
	p	0.216	0.032	0.317	0	0	0.001	0	0.177	0.975	0.815	0.835	0.975	0.025	0.444	0.032	0	0.958	0.995	0.425	0.877	0.736	0.894	0.643	0.054
Centropyxis cassis (Wallich, 1864) Deflandre, 1929	r	-0.1027	-0.0705	0.0456	-0.04	-0.0249	0.0179	-0.0083	-0.1938	0.041	0.1373	0.2861	-0.1112	0.0417	-0.0645	-0.0207	-0.0296	-0.2526	-0.228	-0.1452	-0.1258	0.4233	-0.2549	-0.0339	-0.0969
	p	0.617	0.732	0.825	0.846	0.904	0.931	0.968	0.343	0.843	0.504	0.157	0.589	0.84	0.754	0.92	0.886	0.213	0.263	0.479	0.54	0.031	0.209	0.869	0.638
Centropyxis constricta (Ehrenberg, 1841) Deflandre, 1929	r	-0.0677	-0.1819	0.0208	0.4739	-0.0541	-0.1186	0.0223	0.4543	0.4693	0.0247	-0.0674	0.0493	0.175	-0.2804	-0.7612	0.1888	0.3861	0.2224	0.3451	0.2042	-0.1504	0.5172	-0.3219	0.0998
	p	0.742	0.374	0.92	0.014	0.793	0.564	0.914	0.02	0.016	0.905	0.744	0.811	0.392	0.165	0	0.356	0.051	0.275	0.084	0.317	0.463	0.007	0.109	0.628
Centropyxis cf. constricta	r	0.0672	-0.1804	0.2424	0.3653	-0.0087	0.128	-0.0432	0.5545	0.1127	-0.0379	-0.1215	0.2306	-0.1012	-0.1707	-0.3802	0.0932	0.3227	0.2801	0.3182	0.1012	0.0541	0.416	0.0395	-0.0961
	p	0.744	0.378	0.233	0.067	0.966	0.533	0.834	0.003	0.584	0.854	0.554	0.257	0.623	0.405	0.055	0.651	0.108	0.166	0.113	0.623	0.793	0.035	0.848	0.641
Centropyxis sp.	r	-0.2766	-0.1776	-0.1117	-0.1925	-0.0738	-0.1609	0.033	-0.2436	0.0994	-0.2163	-0.0972	-0.0675	0.0663	-0.1092	0.0491	0.0566	-0.2287	-0.1993	-0.6577	0.0673	0.6318	-0.1947	-0.1206	0.1827
	p	0.171	0.385	0.587	0.346	0.72	0.432	0.873	0.23	0.629	0.289	0.637	0.743	0.748	0.595	0.812	0.783	0.261	0.329	0	0.744	0.001	0.34	0.557	0.372
Cryptodifflugia cf. sacculus Penard, 1902	r	-0.1151	-0.1885	0.1014	0.2633	-0.0838	-0.2008	0.0319	-0.1535	0.5	-0.05	-0.0674	-0.0966	0.1775	-0.2804	0.1586	0.1207	0.4869	0.1415	0.2122	0.1493	0.1651	0.62	-0.3838	0.1258
	p	0.576	0.357	0.622	0.194	0.684	0.325	0.877	0.454	0.009	0.808	0.744	0.639	0.386	0.165	0.439	0.557	0.012	0.491	0.298	0.467	0.42	0.001	0.053	0.54
Cyclopyxis stephanostoma Bonnet, 1980	r	0.3095	-0.0511	0.4452	0.1461	0.051	0.3281	-0.0909	0.178	-0.1226	-0.096	-0.092	-0.1319	0.138	0.3055	-0.0855	-0.0721	0.1224	0.1058	0.048	-0.1772	0.263	-0.0277	0.2103	0.146
	p	0.124	0.804	0.023	0.476	0.804	0.102	0.659	0.384	0.551	0.641	0.655	0.521	0.501	0.129	0.678	0.726	0.551	0.607	0.816	0.386	0.194	0.893	0.302	0.477
Euglypha ciliata v. glabra Wailes, 1915	r	-0.13	-0.118	-0.0418	0.0798	-0.0409	-0.0433	-0.0241	0.2864	-0.1439	-0.0114	-0.0674	0.4189	-0.4381	-0.2804	0.1242	0.0363	0.0355	0.1341	0.1636	0.0296	0.0026	0.1502	0.1532	-0.3669
	p	0.527	0.566	0.839	0.699	0.843	0.834	0.907	0.156	0.483	0.956	0.744	0.033	0.025	0.165	0.545	0.86	0.863	0.514	0.425	0.886	0.99	0.464	0.455	0.065
Euglypha capsiosa Couteaux, 1978	r	-0.018	-0.2247	-0.016	-0.2701	-0.0871	-0.11	-0.0148	-0.157	-0.1295	-0.218	-0.042	-0.0663	0.0437	-0.2899	0.1136	0.043	-0.4545	-0.3411	-0.3317	0.0852	0.4254	-0.1604	0.0036	0.1406
	p	0.93	0.27	0.938	0.182	0.672	0.593	0.943	0.444	0.528	0.285	0.839	0.747	0.832	0.151	0.581	0.835	0.02	0.088	0.098	0.679	0.03	0.434	0.986	0.493
Euglypha dolioliformis Bonnet, 1959	r	-0.3591	0.2007	-0.2419	-0.5383	0.6098	0.2783	0.6847	-0.238	0.1155	-0.1113	-0.0802	-0.0763	-0.2727	0.2048	0.2514	0.4309	0.0043	-0.0823	-0.4669	-0.0517	0.2774	-0.0898	0.1089	-0.1886
	p	0.072	0.326	0.234	0.005	0.001	0.169	0	0.242	0.574	0.588	0.697	0.711	0.178	0.316	0.215	0.028	0.983	0.689	0.016	0.802	0.17	0.663	0.596	0.356
Euglypha hyalina Couteaux, 1978	r	-0.2646	0.1702	-0.0749	-0.3043	0.631	0.2835	0.7136	-0.3081	0.3549	-0.071	-0.0796	-0.0742	-0.1896	-0.088	0.4194	0.5952	0.3581	0.1008	0.2709	0.0842	0.169	0.4658	-0.2069	-0.1858
	p	0.192	0.406	0.716	0.131	0.001	0.161	0	0.126	0.075	0.73	0.699	0.719	0.354	0.669	0.033	0.001	0.072	0.624	0.181	0.683	0.409	0.016	0.31	0.363
Euglypha laevis (Ehrenberg, 1832) Perty, 1849	r	0.3216	0.1158	0.4077	0.0721	0.0658	0.3759	-0.0849	0.1764	-0.077	-0.1072	-0.1	-0.1365	0.161	0.3517	-0.0191	-0.0751	0.164	0.1527	0.1069	-0.0676	0.1303	0.0457	0.2536	0.1523
	p	0.109	0.573	0.039	0.726	0.749	0.058	0.68	0.389	0.708	0.602	0.627	0.506	0.432	0.078	0.926	0.715	0.423	0.456	0.603	0.743	0.526	0.825	0.211	0.458
Euglypha cf. rotunda sp1 .	r	-0.1148	-0.0496	-0.0653	-0.0595	-0.0586	-0.0884	0.0201	-0.1162	-0.0199	-0.0902	-0.1317	-0.1587	0.0693	0.1325	-0.0868	-0.0996	-0.1107	-0.2065	-0.5389	-0.1376	0.2833	-0.165	0.1114	0.0728
	p	0.577	0.81	0.751	0.773	0.776	0.668	0.922	0.572	0.923	0.661	0.521	0.439	0.737	0.519	0.673	0.628	0.59	0.312	0.004	0.503	0.161	0.42	0.588	0.724
Euglypha simplex Decloitre, 1965	r	0.0505	-0.1763	0.1797	0.0705	-0.1348	-0.0823	-0.2375	-0.0283	-0.1092	-0.1521	-0.1233	0.1426	0.0724	0.0376	0.1889	0.0758	-0.0359	0.4998	0.0826	0.4151	-0.0449	-0.2104	-0.2402	0.2692
	p	0.806	0.389	0.38	0.732	0.512	0.689	0.243	0.891	0.595	0.458	0.549	0.487	0.725	0.855	0.355	0.713	0.862	0.009	0.688	0.035	0.828	0.302	0.237	0.184
Euglypha strigosa glabra Wailes, 1898	r	-0.1359	-0.1184	-0.0211	-0.1848	-0.0235	-0.0403	0.0226	-0.2751	-0.0244	-0.1957	-0.0674	0.0034	0.0462	-0.2804	0.1275	0.1608	-0.3132	-0.1668	-0.1267	0.1333	0.5683	-0.1229	-0.2247	0.1475
	p	0.508	0.565	0.919	0.366	0.909	0.845	0.913	0.174	0.906	0.338	0.744	0.987	0.823	0.165	0.535	0.433	0.119	0.415	0.537	0.516	0.002	0.55	0.27	0.472
Euglypha sp.	r	-0.2766	-0.1776	-0.1117	-0.1925	-0.0738	-0.1609	0.033	-0.2436	0.0994	-0.2163	-0.0972	-0.0675	0.0663	-0.1092	0.0491	0.0566	-0.2287	-0.1993	-0.6577	0.0673	0.6318	-0.1947	-0.1206	0.1827
	p	0.171	0.385	0.587	0.346	0.72	0.432	0.873	0.23	0.629	0.289	0.637	0.743	0.748	0.595	0.812	0.783	0.261	0.329	0	0.744	0.001	0.34	0.557	0.372
Euglypha sp3.	r	-0.3267	-0.0151	0.3878	-0.1097	-0.0208	0.0057	0.0247	-0.1492	0.0579	0.0467	-0.0633	0.4132	-0.1877	0.1378	0.0227	-0.1249	-0.1614	-0.1999	-0.5011	-0.076	0.3548	-0.2143	0.0741	0.2393
	p	0.103	0.942	0.05	0.594	0.92	0.978	0.905	0.467	0.779	0.821	0.759	0.036	0.359	0.502	0.912	0.543	0.431	0.327	0.009	0.712	0.075	0.293	0.719	0.239
Euglypha sp4.	r	-0.251	0.4221	-0.2042	-0.6816	0.9545	0.5908	0.9535	-0.273	-0.0064	-0.0483	-0.0431	-0.0065	-0.4381	0.1569	0.4216	0.702	0.0109	-0.0013	0.1633	-0.032	0.0694	0.0275	0.0954	-0.3816
	p	0.216	0.032	0.317	0	0	0.001	0	0.177	0.975	0.815	0.835	0.975	0.025	0.444	0.032	0	0.958	0.995	0.425	0.877	0.736	0.894	0.643	0.054
Euglypha cf. simplex	r	-0.0217	-0.1854	-0.082	-0.1802	-0.0242	-0.1876	0.0807	-0.009	0.0833	-0.234	-0.1416	-0.1683	0.0182	0.071	0.0177	-0.0057	-0.1095	-0.0982	-0.6944	0.0302	0.267	-0.1534	0.1503	0.1521
	p	0.916	0.364	0.69	0.379	0.907	0.359	0.695	0.965	0.686	0.25	0.49	0.411	0.93	0.73	0.932	0.978	0.594	0.633	0	0.884	0.187	0.454	0.464	0.458
Heleopera sylvatica Penard, 1890	r	-0.1305	-0.1656	0.0024	0.0629	-0.0883	-0.1372	-0.0302	-0.039	0.077	-0.1217	-0.0972	-0.1394	0.0806	0.1889	-0.121	-0.0859	0.0009	-0.0763	-0.5398	-0.2273	0.3141	-0.2141	0.074	0.1285
	p	0.525	0.419	0.991	0.76	0.668	0.504	0.883	0.85	0.709	0.554	0.637	0.497	0.695	0.355	0.556	0.677	0.997	0.711	0.004	0.264	0.118	0.294	0.719	0.532
Heleopera sp1.	r	-0.3084	0.067	-0.1567	-0.5513	0.5294	0.2504	0.5566	-0.0253	-0.2476	-0.0788	-0.1194	-0.0956	-0.1947	0.1224	0.2246	0.32	-0.1585	-0.2027	-0.046	-0.0772	-0.0958	-0.1626	0.178	-0.0611
	p	0.125	0.745	0.445	0.004	0.005	0.217	0.003	0.902	0.223	0.702	0.561	0.642	0.34	0.551	0.27	0.111	0.439	0.321	0.823	0.708	0.642	0.428	0.384	0.767
Heleopera sp2.	r	0.4298	0.2033	-0.0503	0.0369	-0.0636	0.0851	-0.1707	-0.0444	-0.3746	-0.1241	-0.1128	-0.1618	0.1979	0.3209	-0.1307	-0.1357	0.1012	0.1032	-0.0222	-0.4348	-0.103	-0.1036	0.1918	-0.2259
	p	0.028	0.319	0.807	0.858	0.758	0.679	0.404	0.83	0.059	0.546	0.583	0.43	0.332	0.11	0.524	0.509	0.623	0.616	0.914	0.026	0.617	0.614	0.348	0.267
Hyalosphenia minuta Cash, 1891	r	-0.0652	-0.1603	0.0494	-0.1742	-0.0482	-0.071	0.0196	-0.2788	0.0661	-0.1414	0.0141	-0.06	0.0908	-0.3589	0.1426	0.1316	-0.3107	-0.224	-0.1413	0.1686	0.5802	-0.0453	-0.2406	0.1638
	p	0.752	0.434	0.811	0.395	0.815	0.73	0.924	0.168	0.749	0.491	0.945	0.771	0.659	0.072	0.487	0.522	0.122	0.271	0.491	0.41	0.002	0.826	0.237	0.424
Hyalosphenia sp.	r	-0.3002	-0.0236	-0.0353	-0.2754	-0.0328	0.0396	-0.0145	-0.2879	0.0274	-0.122	-0.021	0.0239	-0.0562	-0.1514	0.1482	0.085	-0.3207	-0.2502	-0.3946	0.075	0.5536	-0.1435	-0.1101	0.0395
	p	0.136	0.909	0.864	0.173	0.874	0.848	0.944	0.154	0.894	0.553	0.919	0.908	0.785	0.46	0.47	0.68	0.11	0.218	0.046	0.716	0.003	0.484	0.592	0.848
Hyalosphenia subflava L82 B51	r	-0.257	-0.3175	0.087	0.1004	-0.0805	-0.0559	-0.0668	0.2196	-0.4424	0.0795	-0.1185	0.0454	0.1151	0.161	-0.0383	-0.1833	-0.1807	-0.2617	-0.0409	-0.2323	0.0902	-0.2576	0.1092	0.2803
	p	0.205	0.114	0.672	0.625	0.696	0.786	0.746	0.281	0.024	0.7	0.564	0.826	0.576	0.432	0.853	0.37	0.377	0.196	0.843	0.253	0.661	0.204	0.595	0.165
Hyalosphenia subflava L72 B36	r	-0.1695	0.0757	0.0807	-0.0764	-0.0038	0.1657	-0.0716	0.0909	-0.3995	0.0215	-0.1341	-0.0583	0.002	0.3165	-0.1212	-0.2721	-0.0061	-0.2023	-0.0293	-0.2051	-0.093	-0.1574	0.3248	0.1792
	p	0.408	0.713	0.695	0.711	0.985	0.419	0.728	0.659	0.043	0.917	0.514	0.777	0.992	0.115	0.555	0.179	0.976	0.322	0.887	0.315	0.652	0.443	0.105	0.381
Hyalosphenia subflava L75 B41	r	-0.1597	0.0619	0.0483	-0.4217	0.2134	0.1638	0.2301	-0.2606	-0.0764	-0.2155	-0.1293	0.1023	-0.2827	-0.1878	0.3116	0.3562	-0.3014	-0.1241	-0.0482	0.0836	0.4291	0.0459	0.0011	-0.1349
	p	0.436	0.764	0.815	0.032	0.295	0.424	0.258	0.199	0.711	0.29	0.529	0.619	0.162	0.358	0.121	0.074	0.135	0.546	0.815	0.685	0.029	0.824	0.996	0.511
Hyalosphenia subflava L100 B66	r	-0.1359	-0.1184	-0.0211	-0.1848	-0.0235	-0.0403	0.0226	-0.2751	-0.0244	-0.1957	-0.0674	0.0034	0.0462	-0.2804	0.1275	0.1608	-0.3132	-0.1668	-0.1267	0.1333	0.5683	-0.1229	-0.2247	0.1475
	p	0.508	0.565	0.919	0.366	0.909	0.845	0.913	0.174	0.906	0.338	0.744	0.987	0.823	0.165	0.535	0.433	0.119	0.415	0.537	0.516	0.002	0.55	0.27	0.472
Lamptopyxis sp2.	r	-0.1359	-0.1184	-0.0211	-0.1848	-0.0235	-0.0403	0.0226	-0.2751	-0.0244	-0.1957	-0.0674	0.0034	0.0462	-0.2804	0.1275	0.1608	-0.3132	-0.1668	-0.1267	0.1333	0.5683	-0.1229	-0.2247	0.1475
	p	0.508	0.565	0.919	0.366	0.909	0.845	0.913	0.174	0.906	0.338	0.744	0.987	0.823	0.165	0.535	0.433	0.119	0.415	0.537	0.516	0.002	0.55	0.27	0.472
Microchlamys cf. patella	r	-0.198	-0.2344	-0.117	0.1439	-0.031	-0.0214	-0.0115	0.2295	-0.3962	0.1112	-0.0929	-0.1333	0.0535	0.1277	0.0067	-0.1195	-0.0923	-0.1687	-0.0321	-0.1395	0.1315	-0.1017	0.1014	0.188
	p	0.332	0.249	0.569	0.483	0.881	0.918	0.956	0.259	0.045	0.588	0.652	0.516	0.795	0.534	0.974	0.561	0.654	0.41	0.876	0.497	0.522	0.621	0.622	0.358
Padaungiella tubulata (Brown, 1911) Lara et Todorov, 2012	r	-0.174	0.2171	-0.1007	-0.4643	0.3283	0.2611	0.295	0.0049	0.1297	-0.1962	-0.1542	-0.0615	-0.3075	0.0125	0.2912	0.2311	-0.2648	-0.0787	-0.3267	0.0482	-0.0744	-0.0021	0.1041	-0.2221
	p	0.395	0.287	0.625	0.017	0.102	0.198	0.143	0.981	0.528	0.337	0.452	0.765	0.127	0.952	0.149	0.256	0.191	0.702	0.103	0.815	0.718	0.992	0.613	0.276
Phryganella acropodia Hertwig, Lesser, 1874	r	-0.251	0.4221	-0.2042	-0.6816	0.9545	0.5908	0.9535	-0.273	-0.0064	-0.0483	-0.0431	-0.0065	-0.4381	0.1569	0.4216	0.702	0.0109	-0.0013	0.1633	-0.032	0.0694	0.0275	0.0954	-0.3816
	p	0.216	0.032	0.317	0	0	0.001	0	0.177	0.975	0.815	0.835	0.975	0.025	0.444	0.032	0	0.958	0.995	0.425	0.877	0.736	0.894	0.643	0.054
Plagiopyxis callida Penard, 1910	r	-0.1919	0.0347	0.375	-0.0774	-0.0355	0.1668	-0.1414	-0.0098	-0.1595	0.0047	-0.0269	0.5364	-0.1135	0.2934	-0.0089	-0.1552	0.0362	-0.1057	0.024	-0.2851	-0.1446	-0.0928	0.2197	-0.0139
	p	0.348	0.866	0.059	0.707	0.863	0.415	0.491	0.962	0.436	0.982	0.896	0.005	0.581	0.146	0.966	0.449	0.861	0.607	0.907	0.158	0.481	0.652	0.281	0.946
Plagiopyxis declivis Thomas, 1958	r	0.557	0.2419	-0.0119	0.0977	-0.0452	0.1373	-0.1672	-0.1514	-0.299	-0.182	-0.1122	-0.1609	0.2061	0.3342	-0.1448	-0.1001	0.1314	0.1441	-0.0092	-0.5121	0.0109	-0.1131	0.177	-0.2508
	p	0.003	0.234	0.954	0.635	0.827	0.504	0.414	0.46	0.138	0.373	0.585	0.432	0.312	0.095	0.48	0.626	0.522	0.482	0.964	0.007	0.958	0.582	0.387	0.217
Plagiopyxis sp.	r	-0.3692	0.0222	-0.0141	-0.0875	-0.0352	-0.0727	0.0383	-0.1161	0.1038	-0.057	-0.0922	-0.0326	-0.1618	0.1978	-0.0418	-0.1046	0.0052	-0.1045	-0.7111	-0.0706	0.462	-0.1294	0.1329	0.1558
	p	0.063	0.914	0.946	0.671	0.864	0.724	0.853	0.572	0.614	0.782	0.654	0.874	0.43	0.333	0.839	0.611	0.98	0.611	0	0.732	0.017	0.529	0.517	0.447
Pseudodifflugia gracilis v. terricola	r	-0.2584	0.3151	-0.2535	-0.6858	0.6992	0.4919	0.6634	-0.2936	-0.1896	-0.1799	-0.0835	0.0445	-0.2885	0.1145	0.3054	0.3989	-0.0963	-0.162	0.0881	-0.0617	-0.0502	-0.1313	0.1664	-0.1258
	p	0.202	0.117	0.211	0	0	0.011	0	0.145	0.353	0.379	0.685	0.829	0.153	0.578	0.129	0.044	0.64	0.429	0.669	0.764	0.808	0.523	0.416	0.54
Pyxidicula size3	r	0.1983	-0.1751	-0.3175	0.0798	-0.1549	-0.2703	-0.1938	-0.2156	-0.0029	-0.1957	-0.0674	-0.0966	0.1855	-0.1404	0.2718	0.3139	0.1039	0.673	0.0806	0.6432	-0.1504	-0.1303	-0.4249	0.0997
	p	0.332	0.392	0.114	0.699	0.45	0.182	0.343	0.29	0.989	0.338	0.744	0.639	0.364	0.494	0.179	0.118	0.613	0	0.695	0	0.463	0.526	0.03	0.628
Trigonopyxis arcula Penard, 1912	r	-0.2373	-0.2497	-0.0753	0.1188	-0.056	-0.0641	-0.0366	0.2747	-0.3957	0.1133	-0.0971	-0.1393	0.0591	0.137	-0.0221	-0.1378	-0.0951	-0.1639	-0.0216	-0.1416	0.0451	-0.1241	0.1091	0.191
	p	0.243	0.219	0.715	0.563	0.786	0.756	0.859	0.174	0.045	0.581	0.637	0.497	0.774	0.505	0.915	0.502	0.644	0.424	0.917	0.49	0.827	0.546	0.596	0.35
Trigonopyxis size3	r	-0.149	-0.2144	-0.0016	0.187	-0.0549	-0.112	0.0324	0.1055	0.3046	-0.1305	-0.0971	0.0365	0.1553	-0.4042	-0.428	0.2511	0.0298	0.0275	0.1421	0.241	0.3246	0.2634	-0.3909	0.1799
	p	0.468	0.293	0.994	0.36	0.79	0.586	0.875	0.608	0.13	0.525	0.637	0.86	0.449	0.041	0.029	0.216	0.885	0.894	0.489	0.236	0.106	0.194	0.048	0.379
Trinema chardezi Decloitre, 1981	r	-0.1092	0.1222	-0.0502	-0.0552	0.0306	0.0859	0.0336	-0.0485	0.1666	0.5457	0.6731	-0.0966	-0.052	0.0519	-0.06	-0.1959	-0.1073	-0.229	-0.1663	-0.0672	-0.023	-0.1531	0.1438	-0.4263
	p	0.595	0.552	0.807	0.789	0.882	0.676	0.871	0.814	0.416	0.004	0	0.639	0.801	0.801	0.771	0.338	0.602	0.26	0.417	0.744	0.911	0.455	0.483	0.03
Trinema complanatum Penard, 1890	r	-0.2383	0.2189	0.054	-0.1501	-0.0532	0.0048	-0.0324	-0.2258	0.1878	0.0245	0.0543	-0.0712	-0.1658	0.2688	0.0422	-0.1276	-0.0534	0.0066	-0.4495	-0.0532	0.1558	-0.031	0.1785	-0.0405
	p	0.241	0.283	0.793	0.464	0.796	0.981	0.875	0.267	0.358	0.905	0.792	0.73	0.418	0.184	0.838	0.534	0.795	0.975	0.021	0.796	0.447	0.881	0.383	0.844
Trinema cf. complanatum size2	r	-0.247	-0.1276	-0.1333	-0.0822	-0.0787	-0.1822	0.0231	-0.0631	0.1615	-0.1042	-0.0674	-0.0966	0.0457	0.1278	-0.0589	-0.0816	-0.0045	-0.1096	-0.7827	-0.0395	0.308	-0.1469	0.0568	0.1057
	p	0.224	0.534	0.516	0.69	0.702	0.373	0.911	0.759	0.43	0.612	0.744	0.639	0.825	0.534	0.775	0.692	0.982	0.594	0	0.848	0.126	0.474	0.783	0.607
Trinema enchelys size1 L50 B15	r	-0.2283	-0.1926	0	-0.1569	-0.0614	-0.096	-0.0145	-0.1257	-0.1345	-0.1419	-0.0924	-0.0425	0.064	-0.2045	0.0806	0.0878	-0.312	-0.1923	-0.11	0.0778	0.441	-0.1679	-0.1639	0.1903
	p	0.262	0.346	1	0.444	0.766	0.641	0.944	0.541	0.513	0.489	0.653	0.837	0.756	0.316	0.696	0.67	0.121	0.347	0.593	0.706	0.024	0.412	0.424	0.352
Trinema enchelys size3 L71 B30	r	-0.2047	-0.1147	0.0048	-0.0797	-0.0869	-0.161	0.0081	-0.0544	0.0716	-0.1452	-0.1213	-0.1076	-0.0554	0.1287	-0.0671	-0.1103	-0.0857	-0.1574	-0.734	-0.1041	0.3945	-0.1767	0.1602	0.1855
	p	0.316	0.577	0.981	0.699	0.673	0.432	0.969	0.792	0.728	0.479	0.555	0.601	0.788	0.531	0.745	0.592	0.677	0.443	0	0.613	0.046	0.388	0.434	0.364
Trinema sp. L30	r	-0.2954	0.4137	-0.2574	-0.7136	0.9116	0.6009	0.8893	-0.3064	-0.0884	-0.089	-0.0512	0.0269	-0.3834	0.1835	0.3874	0.6148	0.0121	-0.0634	0.1523	-0.0665	0.0178	-0.0422	0.1294	-0.3069
	p	0.143	0.036	0.204	0	0	0.001	0	0.128	0.668	0.666	0.804	0.896	0.053	0.37	0.051	0.001	0.953	0.758	0.458	0.747	0.931	0.838	0.529	0.127
Trinema lineare size L51 B15	r	-0.1608	-0.0277	0.2424	-0.2082	0.1128	0.2943	0.0638	-0.1577	-0.1698	-0.148	-0.2267	-0.1142	-0.1216	0.1641	0.1407	0.0774	-0.2653	-0.1809	-0.4196	-0.1006	0.6823	-0.0947	0.1155	0.1151
	p	0.432	0.893	0.233	0.307	0.583	0.144	0.757	0.442	0.407	0.471	0.265	0.579	0.554	0.423	0.493	0.707	0.19	0.377	0.033	0.625	0	0.645	0.574	0.575
Trinema lineare v. truncatum Chardez, 1968	r	0.1358	-0.1308	0.0695	-0.12	0.0015	0.0161	0.0302	-0.2738	0.0364	0.0297	-0.0674	-0.0966	0.0617	-0.2804	0.1264	0.1004	-0.4152	-0.2015	-0.1472	0.1112	0.0637	-0.1503	-0.2442	0.1351
	p	0.508	0.524	0.736	0.559	0.994	0.938	0.884	0.176	0.86	0.885	0.744	0.639	0.765	0.165	0.538	0.625	0.035	0.324	0.473	0.588	0.757	0.464	0.229	0.51
Trinema penardi Thomas, Chardez, 1958	r	-0.13	-0.118	-0.0418	0.0798	-0.0409	-0.0433	-0.0241	0.2864	-0.1439	-0.0114	-0.0674	0.4189	-0.4381	-0.2804	0.1242	0.0363	0.0355	0.1341	0.1636	0.0296	0.0026	0.1502	0.1532	-0.3669
	p	0.527	0.566	0.839	0.699	0.843	0.834	0.907	0.156	0.483	0.956	0.744	0.033	0.025	0.165	0.545	0.86	0.863	0.514	0.425	0.886	0.99	0.464	0.455	0.065
Marked correlations are significant at p < 0.05
Gr+, for Gram-positive bacteria; Gr-, for Gram-negative bacteria
Notes to PLFA and NLFA markers:
PLFAs i15:0, a15:0, 15:0, i16:0, 16:1ω7, 17:0, i17:0, cy17:0, 18:1ω7, and cy19:0 was used to represent bacterial PLFAs (Frostegård and Bååth 1996).
PLFAs 16:1ω7, cy17:0, and cy19:0 was used as relative marker for Gram-negative, and PLFAs i15:0, a15:0, i16:0, and i17:0 as relative marker for Gram-positive bacteria (Zelles 1997, 1999).
PLFAs 18:2ω6,9, 18:3ω6, 18:3ω3 were used as relative marker for fungi (Frostegård and Bååth 1996; Ruess and Chamberlain 2010).
PLFAs 20:2 and PLFA 20:4ω6,9,12,15 were used as relative animal markers (Salomonova et al. 2003; Chamberlain et al.2005).
PLFA 20:5ω3 was used as relative marker for algae (Dunstan et al. 1994, Boschker et al. 2005).
NLFA 16:1ω5c was used as a marker for arbuscular mycorrhizal fungi (AMF; Ngosong et al. 2012).
For details see References:
Boschker, H. T. S. et al. (2005) Biomarker and carbon isotopic constraints on bacterial and algal community structure and functioning in a turbid tidal estuary. – Limnol. Oceanogr. 50: 70–80.
Chamberlain, P. M. et al. (2005) Fatty acid composition and change in Collembola fed diﬀ ering diets: identiﬁ cation of trophic biomarkers. – Soil Biol. Biochem. 37: 1608–1624.
Dunstan, G. A. et al. (1994) Essential polyunsaturated fatty-acids from 14 species of diatom (Bacillariophyceae). – Phytochemistry 35: 155–161.
Frostegård A, Bååth E (1996) The use of phospholipid fatty acid analysis to estimate bacterial and fungal biomass in soil. Biol. Fertil. Soils 22: 59 –65.
Krashevska V, Klarner B, Widyastuti R, Maraun M, Scheu S (2015) Impact of tropical lowland rainforest conversion into rubber and oil palm plantations on soil microbial communities. Biol.Fertil. Soils 51(6): 697–705.
Ngosong C, Gabriel E, Ruess L (2012) Use of the signature fatty acid 16:1ω5 as a tool to determine the distribution of arbuscular mycorrhizal fungi in soil. J. Lipids 2012:236807.
Ruess L, Chamberlain PM (2010) The fat that matters: soil food web analysis using fatty acids and their carbon stable isotope signature. Soil. Biol. Biochem. 42:1898 – 1910.
Salomonová, S. et al. (2003) Determination of phospholipid fatty acids in sediments. – Acta Univ. Palack. Olomuc. Fac. Rerum Natur. 42: 39–49.
Zelles L (1997) Phospholipid fatty acid proﬁ les in selected members of soil microbial communities. – Chemosphere 35: 275–294.
Zelles L (1999) Fatty acid patterns of phospholipids and lipopolysaccharides in the characterisation of microbial communities in soil: a review. – Biol. Fertil. Soils 29: 111–129.
